# Supplementary material for: Macrophage TRIM21 Inhibition Ameliorates Murine Acute Pancreatitis via PHB2‐Mediated Mitochondrial Stabilization
Source: Adv Sci (Weinh). 2026 Jan 22;13(19):e17877. doi: 10.1002/advs.202517877 (PMC13045386; doi:10.1002/advs.202517877)
Supplement: Supplementary file 2 — Supporting File 2: advs74024‐sup‐0002‐TableS2.xlsx. [file ADVS-13-e17877-s003.xlsx]

## Sheet: Proteomic profiling
Table S2 Proteomic profiling on pancreatic tissue from L-arginine-induced Trim21M-WT and Trim21M-KO mice
Accession	Trim21M-WT_L_arginine_1	Trim21M-WT_L_arginine_2	Trim21M-WT_L_arginine_3	Trim21M-KO_L_arginine_1	Trim21M-KO_L_arginine_2	Trim21M-KO_L_arginine_3	FC	adj_p_value	sig
A0A087WP14	93374.1	106754	105690	66271.9	62020.4	77697.7	0.660197	0.0139227	-1
A0A087WPC9	98291.7	108018	117717	87737.1	104481	95290.2	0.872168	0.243136	0
A0A087WPF9	209818	267008	198378	149293	144746	141538	0.639265	0.0313724	-1
A0A087WPL5	78504.8	58318.7	67999.2	41745.7	39376.3	53928.5	0.646572	0.0341756	-1
A0A087WPN6	89319.7	79321.6	71736.1	48723.4	32339	43757.6	0.504987	0.0182392	-1
A0A087WQ32	260473	246536	263000	158422	178391	174097	0.651512	0.00974759	-1
A0A087WQH8	241546	257909	246691	326936	340490	341762	1.32949	0.0202518	0
A0A087WQN7	140530	133169	195500	200728	192708	193172	1.24692	0.178321	0
A0A087WRG0	65645	58172.9	66940.3	93866.4	78790.5	79289.6	1.29615	0.0686212	0
A0A087WSE3	44399	22250.6	45189.9
A0A087WSP5	30237.1	35892	39167.6	64830.9	68680.3	50049	1.70728	0.0354977	1
A0A0A6YW53	296926	321127	314467	326499	420996	463652	1.2636	0.114467	0
A0A0A6YY28	39650	43041.9	42447.2	48962.9	46066.1	43466	1.08709	0.419458	0
A0A0B4J1E2	216271	233982	254243	224777	291398	320922	1.15752	0.304179	0
A0A0B4J1G0	60343.6	82762.6	40533.6	161243	287461		2.6009	0.0849149	1
A0A0G2JDV3	16747.3	16061.2	13664.5	16331.9	19803.8	19131.8	1.16914	0.261167	0
A0A0G2JDZ4	97425.9	88618.9	85388.8	67068	71941.1	86420.6	0.812764	0.096136	0
A0A0G2JFP4	351242	346551	429368	431230	355928	391991	1.03001	0.813299	0
A0A0G2JFT8	238985	232141	221903	393396	416043	434092	1.76285	0.00649474	1
A0A0G2JG52	43891.7	50361.2	40143.6	21380.5		12560.8	0.492962	0.165794	0
A0A0G2JGP1	1464363	1583100	2210688	1099431	906255	998078	0.568976	0.024765	-1
A0A0G2JGP4	71658.7	48252.1	54367.8	121868	103173	156669	2.15061	0.0176123	1
A0A0J9YUD5	124844	126122	128005	144017	126058	138830	1.05882	0.48463	0
A0A0N4SUY2	660749	628823	733186	824904	692551	762721	1.10732	0.323063	0
A0A0N4SVP3	11284.8	7657.5	11051.5	17216.3	13208.4	7125.1	1.17215	0.690846	0
A0A0N4SVT8	123070	149274	146795	72575.6	72937.2	57094.4	0.473834	0.0123833	-1
A0A0R4IZY9	1308402	1045260	1109070	916875	851609	937895	0.771	0.0579438	0
A0A0R4J072	4734.3	9680.9	9965.8	8840.4	7992	15747.4	1.3223	0.459469	0
A0A0R4J078		23105.6	20955.8		12965	72560	1.22906	0.750741	0
A0A0R4J090	135806	128932	218692	201146	228265	240243	1.39837	0.141781	0
A0A0R4J094	401203	314464	280941	442205	391208	511227	1.33298	0.123195	0
A0A0R4J0D0	38261.3	33928	30109.9	44294.7	39220.4	39630.8	1.1869	0.228173	0
A0A0R4J0J6	1211589	1254483	1527579	1569987	1482885	1.63313e+06	1.15841	0.170827	0
A0A0R4J0L5	47609	48857.6	37147.8	31838.8	41610.8	19156.9	0.653298	0.234544	0
A0A0R4J0T2	75556	74052.1	82745.5	143919	142557	151500	1.85402	0.00567549	1
A0A0R4J1R7	33520.8	29869.1	38434.9	43009.4	37351.3	41135.8	1.17689	0.175063	0
A0A0R4J1Y3	8514.3	10570.5	7487.6	12171.2	10177.9	9479	1.18261	0.38844	0
A0A0R4J205	62454.5	70636.8	79855.2	79793.2	63515.1	73604.5	1.00171	0.989546	0
A0A0R4J2D3	53091.5	51790.7	50711	60501.2	54861.9	58222.3	1.09574	0.286657	0
A0A0U1RNF2	26623.2	20827.9	18183.9	24144.2	20673.5	42329.2	1.25762	0.427664	0
A0A0U1RNF4	459025	438514	380813	584793	502002	552866	1.262	0.0928725	0
A0A140LHT6		9181.4	9331.8	14310.9	9652.3	17908	0.756685	0.744815	0
A0A140LJ04	14823	13765.7	13613.4	14157.9	12831.7	11691.4	0.898699	0.400097	0
A0A1B0GSU0	231903	213821	267342	368074	372554	410302	1.59121	0.0102985	1
A0A1D5RLL4	68189.8	61254.2	100965	51016.2	57756.1	63608	0.749998	0.166121	0
A0A1D5RLN9	39570.8	43098.1	52050.5	63245	66518.9	76218.3	1.50793	0.0205005	1
A0A1L1SQ51	21656.3	27233.9	28838.5	32244.3	25565	22300.7	1.00858	0.968329	0
A0A1L1SS44	70794.5	65472.5	59807.1	58004.5	57690.2	59145.8	0.87839	0.223658	0
A0A1L1SSC7	333821	302724	307769	407901	387447	389557	1.23399	0.0584539	0
A0A1L1SSF8	96108.3	110997	103522	102561	97089.3	112237	0.986712	0.884193	0
A0A1L1SSV8	47828.8	76912.2	67875.1	48215.7	47157.2	44823.2	0.729029	0.13783	0
A0A1L1SUI3	1017981	1169541	1314414	486976	469168	516705	0.415265	0.00567549	-1
A0A1L1SV73	38514.2	44770.7	34804.9	61188.4	51883.2	49184.7	1.3517	0.100492	0
A0A1L1SVG6	392827	370437	308289	166218	236271	260210	0.600217	0.0443201	-1
A0A1W2P7G5	16406.3	20051.7	15165.9	9676.3	10591.2	16991.1	0.691971	0.136988	0
A0A1Y7VK00		9097.2	6942.9	9551.8	13217.8	14010.8	0.738591	0.745136	0
A0A1Y7VM77	240147	186240	205134	303367	298692	303960	1.41775	0.0323058	0
A0A1Y7VME9	369256	391329	372846	289409	277770	305914	0.756706	0.0182392	0
A0A1Y7VMN0	104467	122195	112120	119059	110792	122017	1.02201	0.818683	0
A0A286YCV9	75776	96094.8	102625	46889.5	57289.2	68109.9	0.61483	0.0327848	-1
A0A2I3BQS6			34182.7
A0A2I3BQS8	51799.9	57321.5	54565.1	38524.8	58658.1	26209.9	0.702731	0.293351	0
A0A2I3BRB9	112342	99356.4	94219.2	123331	96678	103129	1.03537	0.814141	0
A0A2I3BRX9	18516.6	18141.8	29641.5	25118.1		18266.4	1.75521	0.471273	0
A0A338P695	177136	164673	185350	172589	187091	206048	1.05317	0.531544	0
A0A338P6K9	1505907	1368252	1402281	1784700	1312092	1.44504e+06	1.03593	0.812815	0
A0A3Q4EBK4	282992	273480	276522	162112	181105	191147	0.629057	0.00829596	-1
A0A494BB10	35911.2	35131.3	33819.7	31449.7	24351.6	24397.7	0.746331	0.0799663	0
A0A571BF69	88824.5	124575	145750	65393.2	52433.1	63827.9	0.505037	0.0220626	-1
A0A5F8MPL0	76403.5	67796.4	83719.2	66293.5	50112.1	47101.9	0.699679	0.081051	0
A0A5F8MPT3	107225	82370.6	89080.3	85302.3	124816	107099	1.1122	0.566159	0
A0A5H1ZRL3	382040	371527	395544	454668	443459	488391	1.18523	0.0456019	0
A0A7N9VR83	764821	758853	713643	889610	683240	752466	1.01581	0.905898	0
A0A991EKZ2	105633	125783	90352.8	107378	122694	135126	1.12072	0.476504	0
A0A991ELD2	181586	182469	179359	151950	147926	157987	0.827786	0.0412183	0
A0A991ENW0	53867.2	51372.5	54124.9	68945.4	65670.8	58000.9	1.18508	0.174501	0
A1A5B6	42995.2	65367.4	46769.7	27805.8	37058.5	37618.6	0.654172	0.0819341	0
A1L3P4	91289.7	94709.7	87761.4	77196.1	89526.9	118220	1.00732	0.963876	0
A2A432	22818	23339.7	13815	12777.8	16055.1	16458.8	0.75808	0.284684	0
A2A468	494563	496261	511007	540961	579830	616126	1.13515	0.114411	0
A2A4P0	80111.6	77707.1	69369.9	68261.1	80946.3	89083	1.02661	0.836418	0
A2A4P4	233691	193988	212107	210675	213883	235554	1.0157	0.87384	0
A2A5R2	40928.5	42814.7	48022.7	49010	35842.9	25959.2	0.801251	0.412594	0
A2A6Z2	178314	194116	251455	85479.2	82458.4	115668	0.446338	0.0104194	-1
A2A716	14115.8	18439.4	17711.2	20855.1	16680.1	21557.3	1.15583	0.322335	0
A2A7F7	38829.4	63920.1	37144.6	29447.8	28155.6	34876.5	0.667756	0.12622	0
A2A7S8	9005.3	5618.4	7155.1
A2A8W8	55319.6	51406.9	58695	67293.9	70575.9	59976.1	1.17444	0.199716	0
A2AAJ9	2221.2		2826.4	3624.5	5812.1	6919.9	1.14083	0.870056	0
A2AB59	205010	217828	238467	196273	187726	210807	0.884666	0.150419	0
A2ABV5	117245	106875	114454	98055	121046	144202	1.04246	0.765482	0
A2ACQ1	110351	65474.5	46757.2	46768.1	51148.6	56331.1	0.723449	0.334618	0
A2ADA5	146285	105304	100380	86827.1	95286.6	111347	0.826965	0.301653	0
A2ADY9	63441.6	78326.1	72195.2	100888	95076	82357.1	1.2786	0.127951	0
A2AF47	112376	122725	133521	101335	117624	99373.5	0.848367	0.205855	0
A2AG50	530917	424005	432952	107348	108968	367641	0.347287	0.0681688	0
A2AG68	34764	32875.9	33716.3	27963.6	28582.9	26722.8	0.807313	0.0564867	0
A2AGH6	49496.7	55466.2	59201.4	63127.7	53568.4	45846.6	0.967448	0.846244	0
A2AGQ2	2187117	2283309	2180961	1672344	1701630	1.87404e+06	0.774621	0.0221531	0
A2AGT5	157666	128244	160085	138776	136301	122638	0.879494	0.334348	0
A2AI05	24311.8	50305.3	28557.4	15035.3	20222	17511.6	0.525021	0.0757365	0
A2AIG8	339325	58619.9	69695.6	20929.8	12125.9	13354.5	0.132404	0.0382552	-1
A2AIL4	203646	198664	196837	303552	272306	251852	1.35385	0.0454208	0
A2AIV2	464100	456757	521407	397565	379646	392574	0.798373	0.0376056	0
A2AJ15	77221.5	44590.1	48413.4	86744.1	80777.2	63407.6	1.3626	0.267797	0
A2AJ72	71389.3	54017.8	65410.4	63417	63226.6	67078.7	1.00404	0.975035	0
A2AJ88	33752	47363.4	29601.5		23518.4	24864.5	1.11328	0.881733	0
A2AJI0	135345	148760	135720	76046.7	64233.3	130820	0.605496	0.0799663	0
A2AJL3	123105	118058	125000	127556	124638	123654	1.00899	0.911972	0
A2AKG8	6186.9				6414.1	12426.4	0.499374	0.65261	0
A2ALW5	201059	226469	201541	200463	182868	257235	0.991739	0.952126	0
A2ANX3	53951.1	62738.3	61401.3	25919.9	32301.5	44256.2	0.553147	0.0263521	-1
A2APV2	393210	366568	333166	423164	425326	414521	1.13825	0.246109	0
A2APY7	112578	119235	117978	84616.7	86021	99615.6	0.757481	0.0200524	0
A2AQ19	45550.4	38395	42882.5	35920.7	40285.5	31093.7	0.828901	0.238683	0
A2AQJ8	15669.1	15834.3	17208.1	24303.5	12382.7	26464.1	1.2098	0.50139	0
A2AR02	61134.4	60023.2	52601.2	31384.1	40550.1	33992.6	0.596982	0.0217036	-1
A2ARA8	10221.7	10370.3	20407.1	7532.3	14526.7	16192.1	0.919528	0.836418	0
A2ARV4	302927	261608	329171	168811	256720	282731	0.763956	0.208078	0
A2ASA8	13621.7	12496.1	22601.5	9892.8	15125.9	23252	0.95042	0.890579	0
A2ASQ1	45806.7	57479.1	55264.1	56714.9	59783	62780.7	1.11566	0.324046	0
A2ASS6	62151.6	68712.9	78833.4	56708.8	63689.2	73436	0.907687	0.417505	0
A2AT37	1339965	1292148	1188828	1950669	1757763	1.93586e+06	1.45197	0.0166906	0
A2AUC9	480999	474350	494954	498536	555934	612262	1.12567	0.182788	0
A2AUK8	43397.8	35892.6	33347.7	53499.9	78889	95111.1	1.94301	0.0333253	1
A2AUP1	401827	431169	398666	656747	696036	766559	1.6887	0.00696898	1
A2AWA9	710765	849107	800679	703268	687038	756649	0.895524	0.249294	0
A2AWP8	90525.6	97431.3	93066.3	76231.3	99466.2	94014.9	0.937653	0.606302	0
A2BDX3	25161.4	28788.7	28814.1	33959.3	24359.5	42008.9	1.16483	0.419426	0
A2BE28	38816.6	35043.8	45191.3	16356	12438.1	10623.3	0.405069	0.0445898	-1
A2BGI8	16806	14235.6	13839.6	16228.3	13215.4	9662.9	0.840685	0.471649	0
A2BH40	57003.4	80610.6	49531.4	109015	65282.6	63033.7	1.23222	0.50139	0
A2RSJ4	210464	238549	232520	186505	161556	223907	0.818624	0.122856	0
A2RSX7	36645.7	40510.2	35486.2	37371.4	36415.5	49340.7	1.06559	0.616686	0
A2RSY1	184956	146108	162710	145286	161940	177318	0.965722	0.775125	0
A2RSY6	34842.9	45432.4	37711.3	33506.2	46639.4	34257.3	0.947738	0.791307	0
A3KFM7	661634	548579	569801	462220	473727	579628	0.835173	0.149493	0
A3KGF7	1301535	812520	670144	673442	635976	711812	0.741897	0.270331	0
A3KGS3	12386.5	12544.1	8573.4	16263.1	14995.8	6693.4	1.05169	0.908221	0
A3KGV1	19190.1		21850.8	20907.4	16984.9		0.957066	0.957134	0
A3KMP2	313085	365315	255714	532183	471395	519157	1.61689	0.0325502	1
A6H584	9499.2	11828.7	8184.7	9852.4	10878.9	13044.1	1.13004	0.486461	0
A6H5X4	336590	348350	342263	324520	311728	343313	0.936566	0.353844	0
A6H5Z3	17436.8	14587.5	16847.5	22802.1	18162.4	37143.7	1.50477	0.12908	0
A6H611	353537	404124	443055	315687	280973	360379	0.782622	0.0681683	0
A6H630	135679	125635	152964	118081	109079	119030	0.82335	0.0707836	0
A6H6E2	6444648	7023870	6791346	5699277	5169222	6218955	0.827062	0.0611079	0
A6X8Z5	172913	201206	228350	142505	153399	150772	0.732986	0.0416514	0
A6X919	24073	9172.8	13849.2	17568.3	9987.8	10999.8	0.843026	0.690846	0
A6X935		15246.7	22878.2	20462.7			1.63379	0.532412	0
A8C756	6758307	7929891	7298658	8725446	8804601	9.6967e+06	1.2182	0.0677874	0
A8Y5H7	12736.4	16505	13729.1	14500.8	18297.8	21505.3	1.23348	0.234407	0
A9Q751	104249	109724	132436	111738	126378	130188	1.04829	0.675781	0
B0QZJ0	94926.6	110101	115385	122424	131332	147653	1.23172	0.0772777	0
B1APX2	615516	702104	832039	501934	475315	523475	0.690835	0.0267063	0
B1AR17	252338	244732	238289	235785	244904	254366	0.982181	0.820186	0
B1ARD8	73136.3	80484.4	84121.9	77717.6	91136.7	84958.3	1.04877	0.649504	0
B1ATS5	25931	29976.5	32804.6	18048.2	16255.7		0.80282	0.584053	0
B1AUE5	210200	171631	153169	148143	199121	161266	0.934921	0.730649	0
B1AUN2	12248.5	11877.3	17423.2		78868.9	11571.9	3.94932	0.211275	0
B1AUX5	353309	489275	503955	293468	531724	585600	0.998567	0.995826	0
B1AVH7	20802.7	39987.8	51183.6	40252.6	10836.2	14915.3	0.525432	0.290177	0
B1AVY7	868761	860566	1135413	568354	464612	611523	0.565227	0.0151513	-1
B1AVZ0	413536	373619	425362	565546	526594	579949	1.35624	0.0174796	0
B1AXI9	95863.5	77932.4	80008.3	88450.7	85696.6	76315.6	0.972116	0.844172	0
B1AXP6	23072	36393.9	27406.1
B1AY13	138336	140527	141214	160821	170862	175955	1.18686	0.0550672	0
B1AZ99	94040.1	83138.1	91302.3	122542	100771	103468	1.19327	0.169724	0
B1AZA5	345965	356092	356432	428147	403228	402718	1.14547	0.136988	0
B1AZI6	1060938	835366	684317	909189	1244979	1.37112e+06	1.34426	0.214077	0
B1PSD9						62472.9
B2KF50	49203.3	26720.8	29841.8	31813.2	36462.7	56465.7	1.16587	0.620671	0
B2LVG5	108576	114912	116014	143629	156896	150782	1.30615	0.0267063	0
B2RRD7	150628	138208	149188	113013	108925	121166	0.769633	0.0201105	0
B2RRE7	264749	276828	276790	344523	344303	361084	1.26081	0.0238625	0
B2RRI2	102634	148090	98333.1	89249.8	101648	111947	0.864029	0.451005	0
B2RUJ5	32242.5	31866.8	31433	12215.5	19990.1	25563.2	0.568244	0.066671	0
B2RUP2	9121.9		9055.7
B2RWS6	50515.4	64924	52372	58764.8	69164.8	65048.8	1.13474	0.376807	0
B2RX12	3255.4	2272.9	4799.9	2164.9	4494	4949.3	1.08772	0.840448	0
B2RX14	451226	535565	506902	526983	472915	529965	1.00777	0.940347	0
B2RXC1	9997.3	16284.7	17164.2	9822.5		22571.8	1.12651	0.753055	0
B2RXC2	970083	943623	866248	1259973	1299798	1214928	1.33549	0.0376014	0
B2RXC6	33748.6	32132.3	30482	25211.9	17981.4	18221	0.619046	0.0376976	-1
B2RXQ2	9417.6	8018.9	14477.9	19517.2	12218.5	13654	1.41392	0.235894	0
B2RXV4					25991.9	26531.6
B2RY56	17275.2	18295.1	21747	13194.1			4.79295	0.211403	0
B7ZCV4	175208	182722	174048	172535	155568	187112	0.949341	0.530708	0
B7ZMP1	25930.8	26914	29910.6	26731.2	37863.2	24073.7	1.03478	0.87548	0
B8JJ66	115106	94262.4	112730	81547	57281.7	63085.6	0.611537	0.0339886	-1
B8ZXI1	56950.2	61022.8	58236.1	75978.2	66921.6	71884.4	1.19682	0.0834509	0
B9EJ80	288188	337634	279608	375614	333803	367624	1.17161	0.191212	0
B9EKI3	30073.1	31902.9	27057.8	34977.1	27043.7	27029.6	0.977817	0.89063	0
C0HKD8	41792	48543.2	40793.7	34283.4	43960.8	37785.9	0.867662	0.336552	0
C0HKG5	258281	288698	281775	267610	255927	276322	0.94913	0.509737	0
D3YUD3	66634.3	60033.5	65069.9	39879.4	34571.5	59786.9	0.669882	0.0694448	0
D3YUE4	754621	856454	784458	897126	614421	676675	0.887211	0.48463	0
D3YVI9	19839.1	16767.9	17098.5	20448.2	18373.7		1.71833	0.344894	0
D3YWT1	288303	226983	242646	208857	168368	185427	0.730493	0.0632444	0
D3YWX2	115272	137367	115867	118228	124674	113152	0.952049	0.699346	0
D3YXK2	80920.3	120915	110547	138911	133514	99271.8	1.17344	0.486807	0
D3YYK8	40895	32713.9	43410	23083.1	26059.8	22048.3	0.600737	0.0220626	-1
D3YYT1	238474	263774	301613	288600	315198	362040	1.18113	0.16452	0
D3YZP9	330951	296574	332618	423470	429579	473105	1.35765	0.0160902	0
D3Z0K6	56787.8	50515.1	69917.2	50432.6	38338.8	67575	0.851963	0.44727	0
D3Z282	23142.6			12714.7		29699.6	0.474178	0.516703	0
D3Z286	33072.6	34787.8	31157.9	30608.2	30770.4	44708	1.03695	0.814475	0
D3Z3L3	22975.4	33319.1	32324.6	34970.3	26476.1	53527.1	1.23881	0.432462	0
D3Z3W9	348706	337202	324393	302344	329458	362839	0.965292	0.694596	0
D3Z3Y1	1908009	2197296	2538900	1108836	1000953	1.10237e+06	0.477851	0.00696898	-1
D3Z4I3	209300	217880	267242	232997	211190	232588	0.962424	0.730621	0
D3Z4S3		3825.3			13274.1	11323.7	0.397127	0.732932	0
D3Z5S8	25787.3	25503.9	26226.5	24716.8	18927.8	25361.6	0.867566	0.241489	0
D3Z5U5	521862	561267	518274	767804	970578	1.06892e+06	1.70781	0.0149653	1
D3Z6F0	61261.7	45150.4	47077.6	25246.4	29362.5	35757.8	0.57814	0.0261126	-1
D3Z7D3	39351.5	39760.7	43484.1	43035.2	58544.3	64476.1	1.31355	0.1073	0
D3Z7X0	293232	297551	297404	238242	230248	239938	0.783777	0.0229701	0
D6RFU9	100071	127731	101912	52985.5	51832.2	85009.4	0.554111	0.0357597	-1
E0CXW2	286887	257954	281837	245442	257929	284063	0.935402	0.409346	0
E0CY58	150278	152446	195561	192032	77352.2	85189.6	0.644826	0.267797	0
E2JF22	28091.7	17555.6	17642.3	20204	21546.4	35476.5	1.18994	0.536821	0
E9PUA7	143442	137856	149404	96006.6	100652	88667.9	0.650538	0.0149653	-1
E9PUR0	304385	283807	274382	221720	200234	220522	0.731911	0.0218538	0
E9PV24	8817.9	7521.3		7828.3	11991.7		1.12056	0.952981	0
E9PV48	85508.6	117823	77912.6	111021	115619	127540	1.25566	0.228173	0
E9PVA8	80553.5	70759.6	70670.6	80647.2	61585.9	67825.9	0.925935	0.578096	0
E9PVB5	230214	229486	249819	162397	130810	181122	0.65166	0.0186096	-1
E9PWG6	22217.6	25700.5	22374.2	20528	18475	13897.7	0.73164	0.150087	0
E9PWL0	76045.9	72547.4	51806.5	42950.5	27198.7	23844.6	0.452284	0.0425019	-1
E9PWW6	256426	269096	277599	163274	169967	186458	0.635311	0.00696898	-1
E9PWW9	12205.5	11151.2	10274.9	6619.2	9765.8	6771.8	0.667322	0.0846919	0
E9PXF8	151535	160038	155572	136443	137679	152557	0.896718	0.160425	0
E9PY16	12978.8	11461.8	13538.5	6525.3	5772.1	17929.4	0.682804	0.36829	0
E9PYD1	37042.4	36301.8	36285	36470.7	37184	32177.6	0.94688	0.63292	0
E9PYG6	12044.1	16146.8	21167.8	10407.4	8001	23788.2	0.77015	0.536807	0
E9PYP2	63441.3	35685.8	28279.5	28025	29056.1	31871.3	0.727353	0.321974	0
E9PZJ8	210370	117118	94392	126586	56884.2	85688.8	0.631514	0.28724	0
E9PZM4	52321.6	69868.8	67194.4	97758.9	45334.8	50423.3	0.952289	0.888177	0
E9PZP8	650628	706059	679979	557191	551085	606922	0.827351	0.0454208	0
E9PZQ1	44609.4	45313.7	43597.2	27866.8	34875.7	28436.4	0.667712	0.0295604	0
E9Q0S6	32672.7	39456.4	29756.2	29193.9	28702.8	31816.1	0.870543	0.309715	0
E9Q0Y4	264491	221613	221855	353860	349282	280544	1.36282	0.0967661	0
E9Q137	202027	232515	224659	420575	465668	467755	2.01982	0.00567549	1
E9Q166			21749.4
E9Q1A5	152572	148215	134500	166468	144028	197007	1.13811	0.298279	0
E9Q1U1	24890.8		31800.1		40419.9		2.91204	0.486461	0
E9Q1W7	14541.8	11501.7		17241.2	10422.7	10096.2	0.332814	0.39499	0
E9Q1Z6	1489437	1791522	1736064	1112310	1088703	1256508	0.678096	0.0156893	0
E9Q236	26362.6	19196.7	26431.1	40339.1	32281.7	30265.7	1.40893	0.108594	0
E9Q238	37613	23358.7	45624.7	62364.4	104590	84618.9	2.35553	0.0373367	1
E9Q2E4	16613.4	11511.7		18330.6	21890.8	19153.6	0.807357	0.763029	0
E9Q3G7	17609.3	11116.7	12835.3
E9Q411	138860	133886	133078	124315	115560	127269	0.888531	0.148501	0
E9Q414	23321.3	11859.2		18320.3	32983.7		1.29502	0.760922	0
E9Q499		46658.3	42257.9	58675.5			1.14068	0.282441	0
E9Q4N7	151712	140572	136158	161879	157421	145916	1.06723	0.550826	0
E9Q557	2070828	1833372	1745172	1756620	1752516	2055402	0.967822	0.760836	0
E9Q585	404112	343188	337259	311564	373591	387704	0.971128	0.821058	0
E9Q5C9	77949.5	65841.9	73256.6	47073.1	55126.5	50199.1	0.69027	0.0254484	0
E9Q5F9	91935.9	105194	127194	85787.6	127038	79781.4	0.875454	0.577084	0
E9Q5K9	1810.8	4277.3	2883.3	2666.5			13.0056	0.151295	0
E9Q612	9299.2				11969	17983.6	1.21733	0.286847	0
E9Q616	856692	952164	1011429	448094	440012	460951	0.471122	0.00567549	-1
E9Q6J5	169997	177986	185430	124701	140900	160158	0.780852	0.0440643	0
E9Q6M7	34930.5	42587.7	51116	55102.1	56769.9	67232	1.37953	0.0676278	0
E9Q6P5	71986.7	55330.9	35956.4	57997.2	54092.4	59573.1	1.07397	0.800809	0
E9Q784	129724	140043	143184	202824	194063	174996	1.35967	0.0391772	0
E9Q7E2	4058.8					19008.6	1.62771	0.272543	0
E9Q7G0				19028.2		13064.7
E9Q7L1	136984	149397	155450	180393	176810	178117	1.19235	0.0732416	0
E9Q8I7		6740.3	13838.9	5337.9			1.37178	0.780396	0
E9Q9A9	18089.2	21447.4		36640.5	33866.6	53022.5	1.54972	0.228909	0
E9QAE3		20228.6		13494.9	19938	21633.8	1.01665	0.940106	0
E9QAF5	32858.9	35434.1	40875.8	48811.6	53178	46675.2	1.34191	0.051798	0
E9QAG4	23490.5	35859.7	32170.1	16658.2	22668.9	20193.2	0.64403	0.0700635	0
E9QJV4	32057.3	33823.4	30014.4	21355.2	21510.4	31494	0.750068	0.0978299	0
E9QLA5	341871	353555	323040	399370	461903	390414	1.20527	0.159402	0
E9QMH1	26181.6	43849.4	42487.7	19551.8	16371.8	9482.9	0.389477	0.045423	-1
E9QMX7	16881.2	34450.6	47171.2	43905.4	40593.4	71307.4	1.63832	0.249517	0
E9QN99	25256.1	31023.2	22074.2	12916.8	11868.6	12170.7	0.467869	0.0110538	-1
E9QNP0	18410.5	23538.2	37715.5	17086.8	11272.9	27938.9	0.67866	0.326284	0
E9QP49	30543.1	46185.7	59166.2	43672.6	42692.5	72256.6	1.15285	0.634843	0
E9QQ10	47059.3	42148.4	52300.9	66010.9	62678.7	59010.4	1.30728	0.0579915	0
E9QQ38	33864.5	36205	40544.3	42611.9	33059.3	67576.3	1.22044	0.414076	0
F2Z3U3	17334.7	17069.6				17983.5	1.09556	0.662926	0
F2Z461	110630	112543	103972	116276	150808	102365	1.09592	0.628902	0
F6RDI8	341534	375557	414914	309769	295174	337908	0.819866	0.0641286	0
F6SMY7	124080	123867	122796	121314	136534	158210	1.09641	0.352099	0
F6UT94	89010.6	81433.9	99014.4	201514	291220	228118	2.60638	0.00830165	1
F6WLY0	339762	405825	264696	600250	612904	639958	1.8295	0.0238625	1
F6XX07	379188	458729	430689	285082	275027	347822	0.701731	0.0265117	0
F6YCH1	15287.8	15968.5	18454.1	14706.5	16477.3	10687	0.817179	0.348172	0
F6ZDS4	14294.8	19156	20639.4	17336.9	13337.4	14852.3	0.832437	0.309715	0
F6ZQA3	94098.6	112978	96338.7	81149	101418	85358.6	0.866732	0.333315	0
F7BE84	17219.6	22898.3	14844.5	18860.4	19138.5	10446.8	0.848822	0.627284	0
F7BGR7	54301.3	41488.1	45846.6	10235.5	23115.5	22797.3	0.428149	0.049191	-1
F7BJB9	17353	20990.1	23948.5	15255.5	14925.9	19084.6	0.779102	0.108326	0
F8VPK0	9193.4	25628.9	16370.4	42050.7	18859.1	28310.1	1.76782	0.241559	0
F8VPN4	84630.8	132599	152093	189959	134076	118756	1.1893	0.555849	0
F8VPY2	14275.8	17512.9	13456.4	10429.7	10007.4	17603.5	0.803348	0.348995	0
F8VPZ3	33627.4	42499.9	35961.7	59863	54081.2	38968.2	1.32573	0.226403	0
F8VQ05	40367.3	33085.8	35229.7	32356.4	30541	24788.9	0.790626	0.183608	0
F8VQ95	58260.2	64879.9	54684	67952.4	68702	76354.1	1.17855	0.136988	0
F8VQB6	347150	387931	369377	348200	344918	379865	0.954858	0.5566	0
F8VQC9	753958	799340	747944	748886	753656	830018	0.99549	0.957189	0
F8VQG4	324184	314103	326661	323556	322050	354680	1.01791	0.796621	0
F8WI14	42668.6	45232	44631.8	58288.7	54089.6	46729.2	1.17532	0.23774	0
F8WIU9	599735	648613	631011	933210	795696	897820	1.37121	0.0221958	0
G3UZ63	109090	121006	129451	143670	149303	164430	1.25132	0.0443412	0
G3UZV2	10127.8	12787.9	13325.1	7440.2	11935.7	12180.5	0.841084	0.437027	0
G3X8X0		12883.6
G3X8X7	35116.7	44043.6	50200.7	58860	49354.7	64399	1.31755	0.107752	0
G3X920	157474	179176	174474	173704	180147	198399	1.06181	0.47467	0
G3X973	168500	158321	172536	233497	271635	273884	1.53014	0.0112055	1
G3X982	5245389	5899230	5826564	7462404	8105652	8.92693e+06	1.41663	0.0165855	0
G3X9B1	162047	158097	177151	188827	184760	203480	1.14084	0.101178	0
G3X9G2	319598	410741	374343	369672	314740	346630	0.920149	0.512435	0
G3X9J0			21268.6
G3X9J4	15402.2			15820.8			1.00674	0.959338	0
G3X9K3	9116.1		9770.1		13025		2.33302	0.474664	0
G3X9X1	29892	25838.6	34218		24894.6	24257.6	0.709183	0.109283	0
G3X9Y6	431252	415809	427102	483160	456142	502360	1.11125	0.161754	0
G3X9Z4	206305	223121	185886	230326	242075	222268	1.11195	0.387387	0
G5E829	389084	410371	382429	458320	473108	521044	1.20653	0.0552353	0
G5E870	35408.6	32900.5	32924.5	37963.3	59895.5	56550.5	1.47088	0.0781037	0
G5E897	1427580	1302336	1210671	1023579	922140	1.01557e+06	0.739414	0.0339059	0
G5E8T3	488041	545119	413761	261068	149015	283242	0.456327	0.0316208	-1
G5E8V9	347485	266476	282488	217156	260396	300892	0.851535	0.309958	0
G5E905	15800	20523.5	19732.1	32534.5	26106.7	24463	1.45533	0.0706772	0
H3BJ78	89074	97462.8	100902	75601.4	72280.6	98090.1	0.834369	0.1416	0
H3BJN3	5568.4			14608.4	14801.3	7117.8	0.829276	0.777518	0
J3KMQ6	52002.1	42757.1	70502.7	41961.9	45453.8	37950.6	0.759626	0.197558	0
J3QK52	116719	127184	189520	455124	257383	241322	2.12072	0.0579862	0
K7N6K7	909513	901584	464373	1338849	1214289	1.33732e+06	1.75656	0.0985229	0
L7N466	19346.9	29848.7	21957.7	39878	31071.8	20639.8	1.2417	0.49976	0
O08528	71958.2	70612.2	70387.3	52265.8	46899.2	54608.4	0.70826	0.0129536	0
O08529	101060	84248.3	124025	113985	112691	145198	1.18798	0.280857	0
O08553	314655	330296	333879	120001	148640	209386	0.467493	0.0149653	-1
O08573	66422.1	84957.3	65774.3	80922.2	110590	81385.7	1.2304	0.309892	0
O08579	727538	542136	434761	567561	588311		0.975872	0.917874	0
O08585	13537	18073.4	14509.6	22284.7	17155.4	23887.5	1.34661	0.11089	0
O08586	102319	135236	110711	124121	164933	154266	1.2508	0.199152	0
O08600		16125.9	18579.7	25349	24088.4	22023	0.769437	0.719834	0
O08609	226836	229968	240004	242924	235360	241715	1.0157	0.836148	0
O08638	195937	170847	161154	112246	53221.2	118498	0.499419	0.0673344	0
O08648	9851.9		15376.7	19889.9			2.16739	0.418855	0
O08663	271985	242627	278304	330775	324116	356956	1.25528	0.0340012	0
O08677	11767	21966.5	27523.4	11850.2	48765.3	53706.3	1.60583	0.476905	0
O08688	69450.5	94133.7	80005.6	37435.5	30267.8	46481	0.457229	0.0134774	-1
O08691	209736	217740	199576	297984	300720	289422	1.39267	0.0210271	0
O08692	541238	529629	569856	615203	595180	607327	1.08922	0.264709	0
O08709	4812	10064.3	8653.8		7622.6	5027.3	2.54991	0.524034	0
O08734	274221	266648	250679	116717	120766	139052	0.466476	0.00567549	-1
O08738	159746	227750	168185	152972	162186	178619	0.882581	0.442849	0
O08740	236754	227768	227714	179355	201562	218143	0.84792	0.0974033	0
O08749	10955.5	11766.9	11881.4	16182	22031.5	9297	1.27118	0.495084	0
O08759		6636	12534.5			17207.9	2.04484	0.379097	0
O08760			76093.5	81038.8			1.0313	0.959315	0
O08788	104031	111651	116639	115709	87841.6	86790	0.851826	0.304347	0
O08797	27442.4	17636.4	42142.7	35107.7	38879.5	45891.2	1.42852	0.266672	0
O08800		7492.4	11825.7	12806.2		9666.5	1.09683	0.804902	0
O08804	19864.2	15603.2	14779.8	19654.4	29613.2	11110.4	1.10247	0.818005	0
O08807	169965	166928	203167	123382	107327	126725	0.651362	0.0144369	-1
O08808	145392	125952	157375	141512	133648	138124	0.951133	0.623069	0
O08810	1055070	958761	978849	2518011	2487474	2.73951e+06	2.54324	0.00314595	1
O08848	164415	158850	157454	183091	211173	188833	1.19004	0.126237	0
O08856	68301	67237.5	77761.9	59582.2	35667.8	55485.3	0.679286	0.0910189	0
O08908	149556	134170	133267	171428	174116	191758	1.26655	0.0395873	0
O08917	155354	156936	165226	137733	128884	157000	0.869225	0.105659	0
O08983	67391	76549.9	63851.5	64909.8	59756.2	68657	0.915549	0.413427	0
O08989	168523	187107	180321	268214	289041	300710	1.57298	0.00872782	1
O08997	195503	209156	186552	272975	274969	252324	1.33078	0.0440106	0
O08999						21640.8
O09005	88521.9	79660.6	71596.4	83148.7	75248.8	83114.5	0.992528	0.952126	0
O09012	925533	896397	887404	1107846	1078587	1.18787e+06	1.22318	0.036507	0
O09044	17840	22147.4	14809.7	15874.8	10096.7	19424	0.796383	0.410743	0
O09046	21987.2	22389.2	22084.9	32973.3	30601.2	27033.9	1.33544	0.0567454	0
O09053	12420.5	22539	12712.2	17591.5	16643.4	20529	1.17038	0.548347	0
O09061	454477	315988	523246	348845	359928	396396	0.856692	0.413442	0
O09106	84429.5	84220.8	96914.7	121153	124322	93881.7	1.24886	0.198978	0
O09111	258913	160228	215612	321253	320708	316858	1.51314	0.0650658	0
O09114		7140.1			12539.6		1.20677	0.903585	0
O09131	904626	868669	849774	826484	969003	990972	1.04102	0.685201	0
O09159	27774.2	36175.5	32652.4	28629	35068.9	44398.8	1.08852	0.630349	0
O09161	371324	372364	344178	265317	267369	277328	0.732122	0.0185325	0
O09164	55161.6	22139.2	23740.3	40280.6	35005.5	39861.2	1.22543	0.592007	0
O09167	1362348	1337679	1134864	1985400	1877103	2.06729e+06	1.52351	0.0178452	1
O09172	167526	230983	173394	196133	174244	204196	0.995742	0.978601	0
O09174	303640	319747	312398	264803	265080	291938	0.862383	0.0745841	0
O35074	603824	527064	518926	378706	379275	417704	0.701256	0.0187957	0
O35075	76582.2	73098.4	90719.1	57061.6	48540.7	71321	0.717421	0.0559429	0
O35083	38637.5	35592.6	36941.9	41832.9	41953.6	33564.4	1.03249	0.830599	0
O35098	44352.3	33473.4	47006.2	46620.7	41334.1	42863.1	1.03959	0.799665	0
O35114	23980.2	24631.6	27617.3	10770.2	12466.9	16357.6	0.503736	0.0111141	-1
O35129	51299.1	59476.9	51927.7	107140	117425	137694	1.52434	0.0149647	1
O35130	628054	754407	605212	991899	902853	994332	1.43382	0.031601	0
O35134	70386.2	63765.2	67949.4	112612	89672.4	100986	1.46963	0.0222852	0
O35143	1683945	1514313	1495575	1216989	1518516	1.67237e+06	0.91627	0.502369	0
O35144	429546	400663	399555	353002	451796	431518	0.983057	0.890579	0
O35166	92499.3	95791.5	100149	160731	166301	106911	1.45131	0.1252	0
O35206	1249677	1184256	1248255	1316619	1007316	1.10938e+06	0.910991	0.453666	0
O35207	42544.4	51511.1	46397.5	51059.7	41821.9	46821.4	0.977291	0.854764	0
O35215	15896.4	25142.5		18086.4	24321.5	20898.9	0.502811	0.445355	0
O35218	573602	624275	544997	851700	1074798	1.1837e+06	1.74028	0.0154314	1
O35228	32678.4	35748.3	47995.7	24842.3	29188.2	25750	0.681217	0.0583604	0
O35239	142721	142181	141639	131009	122602	127888	0.878687	0.126237	0
O35250	171175	202749	205981	171772	153027	168532	0.83789	0.119336	0
O35284	215603	225890	249572	179119	183065	205076	0.8068	0.0402903	0
O35295	813362	778043	837989	878302	874745	963376	1.09831	0.189937	0
O35316	85841	68300.2	64874.2	150862	170640	168158	2.21065	0.00834761	1
O35326	1533852	1149795	1350702	1050174	679337	748169	0.596928	0.0510972	0
O35344		16785.6	17787.1	22865.8	25330	21686.6	1.08173	0.782275	0
O35345	65580.5	73208.5	63204.8	75062.9	73889.4	73850.2	1.08614	0.418855	0
O35350	211216	205056	186304	227497	223024	233422	1.11689	0.247851	0
O35368	67512.4	82173.2	86791.3	51538.7	60037.4	88338.8	0.813769	0.312104	0
O35379	225605	235058	261068	264181	216579	238523	0.978101	0.841836	0
O35381	102496	94285.8	85683.2	108852	91355.4	100612	1.04677	0.713332	0
O35386	20716.8	20630.1	24327.2	15522.6	25439	11383	0.743141	0.374888	0
O35435	29933.2	20053.5	42854.7	47272.4	58624.9	72256.9	1.94773	0.0619061	0
O35448	180391	190736	171146	177971	181586	198636	1.01147	0.89739	0
O35450	65879.2	72431.8	69513.9	72998.5	66779.7	67975.4	0.982459	0.851805	0
O35454	30427.7	34013.1	30421.2	20395	28898.5	23975	0.752467	0.111509	0
O35457		8143.4	11893.7	14951.9	17334.4		1.40235	0.594952	0
O35459		92079
O35465	351608	377002	387194	248384	270370	314539	0.731032	0.022767	0
O35474	684119	652160	730845	1159497	1005183	1.10703e+06	1.55447	0.0101426	1
O35492		14438.3	15692.3		9330.8	12758.8	0.794831	0.674514	0
O35495				26790.7	41413.8
O35516	195245	201647	199284	224529	230583	253946	1.16733	0.067574	0
O35566	1124865	736490	791647	1395054	1393047	1.53419e+06	1.62807	0.0395873	1
O35598	1720899	1943235	1393632	2618838	1533825	1.68923e+06	1.11389	0.687638	0
O35607	113930	93495.6	131658	141718	133205	172590	1.30163	0.101143	0
O35609	4087728	4383387	4541328	3245778	3376431	4361931	0.823104	0.111132	0
O35626	143400	111896	105181	66005.9	61257.6	63175.2	0.523753	0.0137582	-1
O35632	118413	144914	137084	95188.5	89881.7	84078.3	0.662132	0.0238625	-1
O35638	318538	319169	315558	309286	272609	300230	0.908153	0.257136	0
O35648	76767.8	75828.6	65289.1	93839.4	50742.4	55883.7	0.872686	0.616264	0
O35657	213586	201074	195864	250161	261332	218876	1.17319	0.2282	0
O35658	824701	884933	848763	903366	919656	1012837	1.08844	0.26947	0
O35671	15012.8	11251.2	15201.6
O35678	179590	186121	200893	81317.3	126572	145624	0.596164	0.0509725	0
O35680		38016.2	28096.6
O35682	101441	95084.1	93563.1	107068	64550.9	113413	0.937694	0.771437	0
O35683	43282.4	41757.9	38615.4	48027	46225.8	56919	1.19784	0.102148	0
O35711	23894.5	29022.5	22710.8	20210.3	15767.6	24683.9	0.779761	0.190959	0
O35732	76942.1	64093	65016.3	80208	105222	91592.1	1.31781	0.100732	0
O35738	33213.3	28473.8	31933.9	35296.7	52303.5	55982.4	1.48101	0.0714303	0
O35857	982890	956160	888008	1164789	1266615	1.39495e+06	1.32778	0.0307594	0
O35864	282318	292318	311668	256223	208445	229565	0.767723	0.0472638	0
O35887	14614.3	19129.6	25517.8	18405.5	23557.3	35888.4	1.27455	0.408979	0
O35900	178459	269386	270509	233364	291905	228457	1.04341	0.847625	0
O35930	18447.1			25283.9	29372.1		0.806386	0.775125	0
O35943	176240	213378	201719	287906	243863	224061	1.25328	0.164847	0
O35954	173118	191814	156638	158134	123321	140165	0.79309	0.13448	0
O35955	250765	244928	246542	210214	215061	236852	0.875579	0.0967661	0
O35963	715466	686094	720651	607434	542348	597300	0.808261	0.0395873	0
O35972	15192.1	14351	11566.9		9939.2	10451.7	0.985684	0.973774	0
O35988	219201	256869	236622	323702	226700	249670	1.0929	0.595039	0
O54692	42301.9	42505.8	32856	57080.2	59635.4	49164.5	1.39058	0.0959938	0
O54724	576490	451400	552697	730624	522065	574961	1.13118	0.471605	0
O54734	647031	557492	667345	556006	521727	574590	0.869461	0.152207	0
O54781	39697.6	37490.3	45344.2	29816	26693.7	27984.2	0.679185	0.0168251	0
O54784	411348	464502	511524	608497	375169	413181	0.971215	0.894793	0
O54786	5932.9	5121.8	6100.8
O54824	506855	447422	461479	444156	472855	532497	1.00478	0.962016	0
O54825	9666.4	10519.8	9358.3	11786.6	7249.8	7799.7	0.87279	0.530931	0
O54890	29460.4	28964.9	35432.6	29746.6	28239.3	30609.2	0.931119	0.446613	0
O54910	71493.1	83170.5	80190.6	81420	67125.3	55333.3	0.844392	0.372357	0
O54916	140557	130328	178234	112961	114564	107440	0.739405	0.0625128	0
O54918	14999.5	20806.7	26244.4	33482.3	35118.5	35215	1.6867	0.0449398	1
O54931	45005.3	36279.5	45500.3	31780.4	38097.1	43770.3	0.878131	0.359576	0
O54940	62855	49971.8	61124	55978.1	67391.3	74121	1.11401	0.425293	0
O54946						15294.6
O54957	1889100	1642185	1727424	2593692	2974212	3.27556e+06	1.64801	0.0112055	1
O54965	176645	167772	173039	130188	94453.2	145851	0.692425	0.0532031	0
O54988	21911.9	23928.9	19366.9	13758.9	20190.2	15319.6	0.735481	0.143639	0
O55003	271182	289558	276998	292284	276374	304376	1.02378	0.761424	0
O55013	45973.4	54805.8	55343.8	48918.1	47754.5	52624.8	0.942364	0.533455	0
O55022	701990	791801	869669	470580	403937	518276	0.578358	0.0105081	-1
O55023	6875442	7074666	22643820	9477270	13309020	14657511	1.16799	0.761671	0
O55026	2847834	3505770	2429343	2560653	2348118	2586033	0.847423	0.317404	0
O55033	10579.3	9174.2	7743.3		5809.7	10771.6	1.77286	0.544457	0
O55057	5903.7	4343.7		7724.8		6257.9	1.19745	0.849712	0
O55091	34086.4	34727.9	46674.6	49466.5	48957.2	60846.1	1.3629	0.0648868	0
O55102	216099	296437	280271	305864	263372	290058	1.073	0.63067	0
O55106	18006.3	15350.2	16466.8	12942.9	13823.4	14849.1	0.821359	0.0729424	0
O55123	64574.6	72933	62282.2	108305	94871.7	63546	1.28322	0.326729	0
O55125	343184	284280	253480	165380	287071	234845	0.753598	0.26084	0
O55126	1586061	1275318	1220958	1774683	1755252	1.9331e+06	1.32277	0.0676293	0
O55131	181692	164887	184845	155084		109455	0.918713	0.818683	0
O55137	1073349	909630	1051119	926370	974151	1.07285e+06	0.963885	0.696617	0
O55142	204628	217112	227552	123390	144482	152107	0.633821	0.0110553	-1
O55143	137052	158925	168963	138397	137371	160083	0.922485	0.416964	0
O55222	190602	193532	176002	226672	199220	219406	1.1315	0.218485	0
O55229	46543.4	40673.2	38354.2	29734.6	26523.2	35650.4	0.716346	0.0446167	0
O55234		51113.4	55273			35780.2	0.903741	0.717897	0
O55242	117253	107860	131580	70546.1	59639.6	57205.1	0.515885	0.0102985	-1
O70133	204563	218668	178842	241120	172155	189598	0.977453	0.897706	0
O70161	35670.6	40858.1	46812.2	51580	46961	47895.5	1.17304	0.204571	0
O70172	45656.3	52312.1	49062.8	54398.3	58047.7	40340.2	1.01052	0.959338	0
O70194	16197.2	11449.4		12878.8	13727.9	13378.1	0.957033	0.768729	0
O70209	461979	360061	629016	219088	209624	416736	0.557889	0.09819	0
O70230	248509	260162	252865	308225	265778	292707	1.11663	0.233547	0
O70250	638564	635865	616987	487688	486605	535908	0.783999	0.0232166	0
O70251	319924	289411	295780	226924	240606	263869	0.793371	0.0389353	0
O70252	51979.8	63038.4	48662	34224.2	36128.9	40604.4	0.668614	0.0296311	0
O70281	27017.7	29444	22508.1	38226.5	39383.7	35972.6	1.42128	0.0541347	0
O70293	29018.8	30443.3	23048.6		17661.1	27798.6	0.825057	0.339496	0
O70305	118598	128956	112280	186953	176056	180616	1.48673	0.0159622	0
O70309		39963.9	33793.7	54620.2	69905.9	53720.6	0.816755	0.815549	0
O70310		32672.1	31388.7		42501.2	40835	1.17377	0.182432	0
O70311	50690.8	41744.2	45696.8	34950	34641	27039	0.684969	0.0627894	0
O70325	35619.4	38129.2	40333	31841.5	28979.6	25126.2	0.737906	0.0654995	0
O70362	527207	572908	601080	749372	684161	738273	1.25551	0.0394621	0
O70370	27899.6	21987.5	25996.1	41372.1	54082	44766.8	1.81328	0.0178384	1
O70373	389374	410021	408582	382447	341771	407331	0.918463	0.294389	0
O70400	36868.1	39896.7	34891.9	35945.7	40040.5	51034.3	1.10754	0.446613	0
O70404	22137.9	42327.3	34982.3	25939.9	42590.5	34618.1	1.03463	0.913933	0
O70422	50776.2	51128.8	51130.5	31963.9	30238.7	51666.9	0.709481	0.106227	0
O70423	9583740	9867150	10355940	10841580	8888526	9.78913e+06	0.970609	0.775125	0
O70435	205487	230998	251885	310086	302533	331532	1.35162	0.0238625	0
O70460	1331577	1437480	1171818	2635362	2978055	3.2798e+06	2.21679	0.00696898	1
O70468	62944.6	44618.7	34299.1	67268.3	83564.1	112327	1.83925	0.0716075	0
O70472	222632	249107	254878	53649.6	64239.5	38972.9	0.208166	0.00663581	-1
O70475	293441	293019	293753	290020	289778	319139	1.00266	0.971164	0
O70480	38095.9	43567	36901.2	33659.5	33654.6	36534.8	0.862429	0.167785	0
O70481	81125.6	70449.9	76631.6	65764.2	68612.3	77252.9	0.910783	0.299418	0
O70492	153807	181297	185245	146068	134518	132695	0.782506	0.0669191	0
O70493	30288.9	32046.5	30834.3	43126.7	33145.3	33495.8	1.14942	0.33468	0
O70503	306205	305323	293409	262592	271611	306724	0.911391	0.254088	0
O70548	13635	17089.9	16478.9	19629.6	14605.1	28331.7	1.26157	0.323922	0
O70572						10721
O70579	26059.6	23057.8	24948	11435	13558.8	13307.7	0.507448	0.00666457	-1
O70583	18200.2	14573.2	14411.3	15571.8	19394.6	17447.6	1.09379	0.549694	0
O88188	550445	461546	471489	366179	271641	335141	0.641652	0.0286967	-1
O88200	107744	117937	123471	114729	93442.5	102910	0.873947	0.236443	0
O88307	125013	142160	122467	191857	198393	179446	1.43887	0.0293523	0
O88322	2468331	2418174	2503350	2050308	1823058	2.00777e+06	0.781211	0.0272226	0
O88342	6994116	6052239	6416595	4965975	4348998	4.78965e+06	0.712375	0.0220626	0
O88351	83035.3	90782.1	90540	74695.9	92239.2	71298.8	0.880762	0.38722	0
O88379	209954	146380	176719	202908	187118	206077	1.10997	0.474707	0
O88425	370300	315298	304930	311107	370058	385349	1.05758	0.66405	0
O88428	48835.6	53421.8	55369.4	48195.6	35340.8	60732.2	0.879268	0.477106	0
O88441	74898	46520.6	39750.5	218170	94990.5	135341	2.67878	0.0478289	1
O88448	67487.3	71928.5	73263.7	127210	132384	168826	1.9651	0.00687095	1
O88456	29603.9	16701	31791.4	35522.5	29325	42243.5	1.38512	0.244203	0
O88487	90669.6	160400	190667	134210	92443.5	153016	0.866191	0.659645	0
O88492	628272	647136	692171	587394	561021	714692	0.926157	0.401829	0
O88502	26867.2	25270.7	30305.1	28100.1	20606.3	22544.1	0.844486	0.26739	0
O88508	18110.3	13270	10233.7	7747.8			11.5395	0.211403	0
O88509	185062	148980	266655	268308	336273	370345	1.62795	0.0718362	0
O88512	22644.2	19842.9	19981.6	12189.9	15435.2	15922.9	0.681687	0.0318169	0
O88520			39075.9
O88531	9745.7	6360.8	9544.1	6280.9	11133.4	13576.4	1.15057	0.666179	0
O88533		26796.2
O88536	113268	120526	128972	129272	126037	136312	1.06189	0.424483	0
O88544	23754.4	24814.9	22067.6	17564.1	20478.2	21219.5	0.82277	0.103528	0
O88545	105374	72962.6	110002	150950	110743	129806	1.34544	0.165567	0
O88569		14229.1		23405.5	25223.8		1.04132	0.929991	0
O88574	140231	149733	147218	84092.2	94252.5	92473.2	0.60829	0.0082191	-1
O88587	34194.6		12618.3	52496.5	37336.7	49012.9	2.02984	0.114714	0
O88597	19973.3	23555.6	26833.3	37925.7	20825.2	29813.7	1.20976	0.429315	0
O88622	44504.5	33687.9	38743.7	42910.2	53722	41978.5	1.16505	0.377507	0
O88627	86758.1	88319	97513.2	222783	225858	247880	2.5117	0.00271992	1
O88630	166478	172265	210264	130747	155729	155188	0.792331	0.0898007	0
O88653	14624.5	14297	16085.3	10603.8	18850.1	14223.2	0.929258	0.750896	0
O88696	48039.4	60801.3	49108.3	46399.1	63540.6	66358.4	1.08991	0.626228	0
O88712	89952.4	88568.6	95504.4	93247.2	86152	76174.1	0.913957	0.46512	0
O88736	46332.7	55012.5	54839	39296.9	41248.4	58517.2	0.863639	0.346663	0
O88738	95849.1	106487	93063.6	141340	135804	139835	1.38942	0.022767	0
O88746	797150	793503	749728	710260	681196	750216	0.898992	0.19433	0
O88783	366598	408109	488019	274766	240980	265397	0.611328	0.0151	-1
O88796	123876	128223	128573	182902	176977	138102	1.27606	0.154183	0
O88811	276386	310731	300432	279787	264788	299208	0.934282	0.404948	0
O88824	1419237	1446345	1363482	2084769	2112831	2.32691e+06	1.51485	0.00883174	1
O88829	152439	156980	202057	134511	127507	174953	0.838289	0.239801	0
O88838	243885	232236	198290	261958	177919	289290	1.04452	0.829227	0
O88839	115349	117411	115573	214080	207987	231806	1.84294	0.00567549	1
O88842			93370.5			84294.7	0.951734	0.530593	0
O88844	100137	102285	106293	105920	118989	119804	1.096	0.270387	0
O88845		18588.2	30175	15560.8		11161.1	0.663779	0.582106	0
O88851	25057.1	30124.7	33435.5	34374.7	43961.8	35370.8	1.26209	0.181376	0
O88856	46680.8	43589.1	35294.9	50735.1	61653	44810.2	1.22818	0.312016	0
O88874	56877.3	15161.5	45167.4	45704.1	49254.4		1.62928	0.36616	0
O88876	27406.4	36830.1	33377.7	24800.3		22575.2	0.76392	0.1416	0
O88879	147063	125369	121622	178044	173146	139008	1.2196	0.251192	0
O88895	62342.5	47994.5	55640.4	50773.7	46097.2	33492.7	0.764591	0.238487	0
O88907		13427.9				14391.4	0.99424	0.965521	0
O88935	155285	180295	163112	132308	114456	122006	0.72688	0.0323058	0
O88947	82236.2	89804	88272.7	102900	91638	106712	1.13579	0.15454	0
O88952	569804	444452	459638	456828	383432	545376	0.920135	0.591892	0
O88967	130234	137726	123370	135723	149825	162242	1.12273	0.243551	0
O88974	47592.5	51525.4	66416.8	43160.6	40476.2	27985.4	0.65805	0.11365	0
O88983	856150	959688	939636	1408518	1193850	1217394	1.36028	0.0391455	0
O88986	10565.2	15271.8	16155.5	16650.8	21203	16919	1.29567	0.230604	0
O88990	1806642	1929924	2023011	1537263	1389609	1.53041e+06	0.760571	0.0228482	0
O89013	31095.3	28514.2	29203	20610.3	23563.3		1.15454	0.795517	0
O89016	273719	255711	257890	209200	209478	230702	0.81012	0.0362861	0
O89017	1265454	1037673	1180575	1130598	1029294	1189827	0.946465	0.584053	0
O89020	230242	177630	191875	150970	113588	198851	0.744398	0.179751	0
O89023	941562	868660	814033	1027161	1037475	1.14259e+06	1.20185	0.0865532	0
O89050	161580	152401	159131	217656	246466	259119	1.49885	0.0112055	0
O89051		103704	244882		135175	91015.2	0.77359	0.628902	0
O89053	7332.4	5194.8	3843.5
O89079	407483	413539	378432	567158	522022	507163	1.30748	0.0475806	0
O89086	33684.5	36539.5	37869.5	30001.1	18935.9	19970.6	0.613639	0.0552353	0
O89090	22298.9	27956.5	22462.1	35137.2	39263.9	36767.4	1.50935	0.0293523	1
O89098	41666.4	31414.6	23767.5	38230.7	40449.6	54835.4	1.37284	0.220312	0
O89103	239764	262769	253903	324993	309199	352500	1.28098	0.0257434	0
O89109	375139	236186	251541	305223	533004	587009	1.59627	0.158915	0
O89110	348172	389799	419308	242106	251984	242098	0.626896	0.0110553	-1
O89112	66020.9	64262.4	66214.1	60499.4	68752	96075	1.1053	0.518464	0
O89116	21522.4	29747.1	25559.6	19881.6	24414.7	33506.2	0.980786	0.931396	0
P00375	230380	220864	249845	186112	178446	197482	0.788225	0.0249589	0
P00405	465255	413101	451462	335625	245547	305818	0.650863	0.0255124	-1
P00848	611889	684161	688316	505202	485407	589017	0.780706	0.0360665	0
P00920	13987.2	9630.8		17809.7	18048.3		1.33362	0.16844	0
P01027	76343	54726.9	63615.9	46341.9	34437.9	46643.3	0.643012	0.0456019	-1
P01029	8693	14084.2	9716.9			25125.8	2.10536	0.0188556	1
P01326	266966	267952	277539	403634	428622	472051	1.5747	0.00696898	1
P01642	7945.7	13347.2	12000.4	8632.3	8551	5855.5	0.685714	0.199716	0
P01831	135085	141153	121398	130188	129997	168115	1.05275	0.675781	0
P01837		12487.8	13380.4
P01867		40703.7	44048.7	59161.1		16529.9	0.801641	0.680266	0
P01869	36261.6	27616.7	35255.7	25829.7	23509.2	27672	0.767329	0.0714303	0
P01872	83202.2	99691.2	97687.8	95837.4	102997	81715.6	0.981307	0.903544	0
P01887	12995	13062.9	9063.4	28677.3	27559.4	40924.3	2.71225	0.0117529	1
P01898						30324.2
P01899	102571	94687.2	98514	123792	105325	115455	1.14306	0.183854	0
P01901	43349.4	42718.1	40930.4	51491.1	56884.4	54397.6	1.25896	0.0463144	0
P01942	225416	67031.1	55889.7	148612	273254	226930	2.17987	0.212792	0
P02088				23266.4	19342.6
P02089	2517264	2676996	2612808	2904300	3255939	3.58584e+06	1.22274	0.0626275	0
P02463	89998	83701.9	80887.9	70965.2	68076.5	55816.4	0.74894	0.0918036	0
P02468	2959299	3317598	2976768	2071503	2084607	2.29582e+06	0.685422	0.0137582	0
P02469	8756865	9402210	8414424	8962848	9066510	9.98514e+06	1.03595	0.688474	0
P02535	36274.6	51204.6	50088.2	69678.8	71400.1	66147.1	1.49743	0.0475806	0
P02762	60026.2	56851.2	58753	46891.2	59001.7	79735.2	1.01459	0.938994	0
P02798	180786	172013	150910	142957	205333	201144	1.06097	0.741344	0
P02802	62592.4	67352.2	74625.7	84063.4	79450.4	77114	1.15829	0.175839	0
P03888	26135.5	31843.8	36971.3	49601.7	44007.8	39041.4	1.38017	0.100732	0
P03899	37993.8	45794.9	46434.6	34115	22964.8	25728.6	0.618707	0.0430978	-1
P03911	33788	26397.1	44738.3	43826.4	50068.3	51969.2	1.39467	0.119965	0
P03921	117042	120197	113666	97859.7	94538.7	114912	0.857759	0.107114	0
P03930	814303	867149	927045	672124	691658	761738	0.800786	0.0338633	0
P03953	44113.2	37677.3	32382.1	24365.8	52198.5	16650.5	0.720175	0.47973	0
P03958	9003	13255.5	12178.9	10826.5	8925.7	13114.9	0.938925	0.749036	0
P04104	71042.2	64057.1	68772.1	50526.3	61444.9	86272.2	0.933084	0.708543	0
P04117	37366.6	50624.2	67434.3	58565.8	46970.1	40690.6	0.940893	0.821028	0
P04186	1892952	2238471	2089980	1387728	1030122	1.1345e+06	0.558104	0.0160837	-1
P04223	15699	9835.6	13121.3	9087.7	10121.4	12542.2	0.814594	0.312219	0
P04247	47870.6	40749	48397.6	44028.1	46168.1	37905.1	0.918435	0.541471	0
P04441	96923.7	104286	91054.8	127040	108911	96042.6	1.11079	0.502123	0
P04444	76521.2	77460.3	77035.5	110713	109809	129105	1.4832	0.00905284	0
P04627	170339	213174	179438	124160	157307	168760	0.78308	0.135398	0
P04919	73031.9	73613.5	65609.1	72127.8	57670.4	75168.5	0.944091	0.638687	0
P04925	98874	121509	74478.7	123567	173595	105262	1.338	0.326924	0
P05063	120730	72392.3	95253.3	53901.8	46854.2	99349.2	0.65893	0.209894	0
P05064	10712	18134.9	29831	27871.7		15492.4	1.79544	0.424535	0
P05132	1140399	1322415	1079487	1900503	1869480	1654758	1.50784	0.0330836	1
P05201		32460	34666.9	45774.2	37938.9	39585.2	1.20221	0.11929	0
P05202	3219201	2969694	3093390	4340286	4448628	4899370	1.44807	0.0102985	0
P05366	162988	201673	169189	208933	216082	226414	1.20387	0.131503	0
P05367	33786.1	39392.2	36187.1	44353.6	28560.8	48229.5	1.06389	0.763029	0
P05480	16201.2	15536	13754.9	18335.3	14686.8	6490.7	0.782579	0.572881	0
P05555	117755	118049	115312	312241	322952	333916	2.71169	0.00242007	1
P05627	128191	168476	146394	307064	356485	271174	2.07329	0.0149653	1
P05977	272200	279671	296710	286544	246764	266228	0.924869	0.392625	0
P06151	8450.1	26889.1	59025.2
P06240	708554	809558	635709	1169289	1299546	1388754	1.76447	0.013075	1
P06339	72204	99052.2	77675.1	94309.2	121650	133976	1.37971	0.110523	0
P06537	336928	300701	298178	203004	266752	293780	0.79364	0.150363	0
P06728	796284	795366	953127	850116	747519	854431	0.948691	0.590913	0
P06745				36199.4	29356.7	21810.1
P06795	141108	149365	150875	250232	255467	262642	1.71133	0.00567549	1
P06797	137853	164138	161024	146812	166594	183473	1.05346	0.638275	0
P06800	4737807	4061502	5578326	3165282	3072168	3.38344e+06	0.662639	0.0220626	-1
P06801	6400170	6416163	6701859	4211541	4019076	4.4263e+06	0.636956	0.00666457	-1
P06802	287582	243443	250138	222340	262339	281362	0.961754	0.750404	0
P06804	21680.1	9615.7		17558.6		19917.2	1.15181	0.688552	0
P06869	33124.3	24274.2	34523.2		17942.5	20399.1	0.578007	0.0233631	-1
P06909		19961.3	30693		23938.8	32604	1.06776	0.857578	0
P07141	99652.5	115322	119278	81745.2	85686	70705.6	0.699977	0.0448491	0
P07146	57441.1	34423.1	18313.2	39914.6	59323.3		1.70355	0.281201	0
P07214	1614078	1270035	888222	1619901	486501	1345932	0.820803	0.703734	0
P07309	95567.4	89662.1	120741	93699.9	112676	97735.5	0.981921	0.903585	0
P07310	473491	605320	460039	390322	387765	455270	0.791621	0.126976	0
P07356	118932	159845	111090	153661	196677	157160	1.28762	0.230408	0
P07724	203149	204450	202692	162689	154616	170282	0.784591	0.0217911	0
P07742	6519.5	4064	3128.2		12368.5	6433.5	2.54984	0.0968417	0
P07758	12611.9	14740.7	12015.1	20028.3	15958	14413.1	1.25095	0.236424	0
P07759	11136.9	12305.4	11034.9
P07901	88825.6	95806.8	90471.6	82635.2	81217	86071	0.893036	0.1688	0
P08003	753557	546955	620840	438994	452741	593316	0.759119	0.11832	0
P08032	2129454	2144187	2010789	2325996	2187486	2574639	1.10642	0.236017	0
P08071	11313.5	10369.7	11183.2	20409.2	23152.5	17379.3	1.81114	0.0170019	1
P08074	179850	157185	168229	280651	288806	329172	1.74629	0.00696898	1
P08101	196357	188996	212900	153966	126074	126362	0.665466	0.023959	-1
P08113	167162	171271	143933	190232	195926	215777	1.22817	0.0944514	0
P08121	412525	426790	418730	421380	386586	425756	0.962989	0.618451	0
P08122	105068	96616.8	84335	93643.2	79688.6	110347	0.970128	0.83809	0
P08207	182086	222220	246576	158288	135747	125695	0.635757	0.0370328	-1
P08226	46858.8	43887.5	43544.8	52367	54880.1	60103.5	1.22338	0.0478718	0
P08228	122926	224393	180544	176325	120029	149554	0.844983	0.524363	0
P08249	261660	427827	510904	336624	289320	318635	0.80159	0.387874	0
P08556	38142.1	24788.7	33338.4	9652.7	15254.9	37698.7	0.550895	0.244203	0
P08752	59458	59659.3	64937	47265.8	49688.3	72521.3	0.888704	0.436977	0
P08905	88391.8	80938.3	86899.7	72840.2	60281.1	105306	0.890435	0.530593	0
P09036	287266	333402	277965	234696	236866	230780	0.770517	0.0589242	0
P09055	1025856	1102023	1111185	703418	613849	676045	0.604213	0.0082191	-1
P09103	181094	126783	195689	198579	132588	146022	0.933045	0.771862	0
P09405	341431	320414	331422	247694	295560	269732	0.80259	0.0725128	0
P09411	31113.4	34009.9	36126.8	55617.1	61909.5	57094.1	1.69634	0.00905284	1
P09450	215868	258561	270536	157226	143963	138678	0.58219	0.0137582	-1
P09470	65824.2	74050.2	79159.5	72087.8	53356.1	46634.3	0.761334	0.20065	0
P09541	43805.3	79196.6
P09542	414764	364921	381992	305337	392596	432375	0.947628	0.703531	0
P09581	14198.6	22146.6	24406.4	14849.1	6105.8	14757.9	0.549059	0.167133	0
P09631	352067	372993	352222	315976	311786	361434	0.900727	0.204574	0
P09671	694131	674921	649342	740760	789855	869885	1.16672	0.100788	0
P09813	462530	440211	484766	487442	508181	559671	1.10063	0.210773	0
P09925						110109
P09926	155690	211471	165928	195118	138324	152339	0.893961	0.563422	0
P0C0A3	3049560	3738438	3067281	4867740	6828543	7.52042e+06	1.89321	0.0222852	1
P0C605		10885.8
P0DN34	150022	175498	180610	157918	168178	207444	1.03222	0.791352	0
P0DN89	3914955	4195035	4697847	2182959	2222964	2465685	0.528014	0.00567549	-1
P0DOV1	1583451	1768437	1658754	1047537	906615	998475	0.578689	0.00829596	-1
P0DP27	57866.5	56385.9	59114	54086.9	51752.1	52357.4	0.896806	0.183334	0
P0DP99	66327.9	64315.6	53654.5	50225.3	51065.6	56239.6	0.842598	0.174513	0
P10107	30010.9	33752.3	27081.6	27300.3	33005.3	44874	1.11847	0.551711	0
P10126	114498	112316	126510	94401.9	82498.4	79899.8	0.713398	0.0312964	0
P10493	486848	330390	392934	664326	542511	597479	1.47883	0.0613807	0
P10518	134087	130720	133775	126205	109873	117202	0.869751	0.146763	0
P10605	29311.8	30155.9	30850.1	27021.9	24768.2	23851.3	0.822144	0.0846919	0
P10630	83382.9	48758.3	78414	85454.9	74295.3	66448.4	1.07898	0.761671	0
P10639	40164.5	35338	43985.5	61630.8	100997	88273.7	2.0291	0.0217911	1
P10649	1036188	1034892	1322262	617409	630738	694645	0.565769	0.00912098	-1
P10749	110519	119903	95500.8	57252.7	69349.3	53569.8	0.542365	0.0204281	-1
P10833	6621.5	11738.3		10431.1	5873.5	10959.8	0.248525	0.418855	0
P10852	137661	132782	146525	72332.1	77517.2	105592	0.594238	0.0160837	-1
P10889	1404414	1381923	1398177	752439	918450	1.01151e+06	0.625335	0.0146683	-1
P10922	87303.4	86721.1	74849	80312.5	88235.2	85892.3	1.00648	0.957941	0
P11031	140932	162460	198487	130326	106078	133574	0.727937	0.0690667	0
P11087	557536	700338	763247	871920	667011	748288	1.11499	0.496505	0
P11152	366677	465804	428352	477515	527508	543596	1.21114	0.131517	0
P11276	177741	141404	152266	96579	119697	131825	0.723047	0.0634195	0
P11404	225512	246920	242149	260943	199534	219752	0.930445	0.572485	0
P11440	159404	158803	162204	197288	181443	199827	1.18255	0.0573325	0
P11499	32306	28989.1	28244.8		28032.4		0.664134	0.125572	0
P11531	295655	321221	316532	205193	219396	244424	0.703024	0.0139227	0
P11589	58379.4	57991.3	47255.5	61683.5	56320.7	75300.7	1.15784	0.310615	0
P11672	129273	167001	200930	311181	286985	316063	1.83478	0.0186831	1
P11680	3993831	4044132	3924666	5421753	5005170	5.5123e+06	1.30843	0.0205468	0
P11688	14783.4	13000.8	12439.8	30752.1	29803.1	26425.6	2.1264	0.00829596	1
P11835	428470	415652	431187	238744	263855	246364	0.576741	0.00696898	-1
P11881	140130	65459.2	168328	39970.5	49801.2	50839.7	0.396255	0.0457597	-1
P11928	412655	402188	393683	533260	710779	658473	1.5363	0.0238625	1
P11930	31811.8	20646.9	25977.9	21094.3	48319.2	52711.6	1.44047	0.349321	0
P11983						39207
P12023	35511.5	27262.3	25594.6	39399.6	31564.4	35084	1.18676	0.324204	0
P12242	35818.1	28386.5	34740.5	44082.2	27869.1	45314.5	1.14371	0.511923	0
P12246	52191.5	98372.7	121502
P12265	133538	140368	141712	92435.4	101006	110992	0.718117	0.0150407	0
P12367	153050	209740	257444	125606	138411	210944	0.749627	0.262996	0
P12382	248849	247431	284633	183415	128956	200042	0.635189	0.0370434	-1
P12710	186916	177627	148230	165380	216953	164180	1.04349	0.821058	0
P12787	311779	333974	311957	246534	227689	316094	0.803382	0.099379	0
P12804	17272.6	16717.9	20315.9	20753.6	23603.8	15696.1	1.07553	0.727588	0
P12815	2933766	3634155	4021641	3696030	3070899	3.38205e+06	0.947204	0.709766	0
P12850	1770831	1731987	1866717	1122471	1191186	1.31188e+06	0.662537	0.00830165	-1
P12970	36556.7	28343.8	21674.9	72963.2	51867	41692.1	1.88224	0.0796995	0
P13020	373316	401822	340805	249999	251933	327130	0.725946	0.0453368	0
P13412	64456.7	66718.9	71270.4	62414.2	53239	42102.4	0.756707	0.162197	0
P13541		13862.5	11300.9	24726.2	23421.9	11528.7	1.35127	0.424535	0
P13595	13190.3	9777.6	15040.7	6867.7			1.09764	0.842405	0
P13597	109909	103737	115677	149165	173674	197548	1.54435	0.0149653	1
P13634	82391.2	111181	38989.1	138002	41483.9	85534.9	1.0918	0.886114	0
P13707	2680911	2146536	2475963	3080628	3259764	3.59005e+06	1.33921	0.0385592	0
P13808	181326	125893	148968	262914	233943	257647	1.64157	0.025099	1
P14069			9802.3	14741	15538.4	31797.8	1.80745	0.0782976	0
P14097	42581.6	41612.7	46390.8	23009.6	26667.2	32198	0.611053	0.0146683	-1
P14106	98533.8	110168	98237.7	82118.2	84525.2	100364	0.852751	0.138391	0
P14115	108555	92772	97940.7	118257	116606	103195	1.1105	0.406414	0
P14131	3071214	2773737	3342015	3798549	3478473	3.83092e+06	1.19061	0.0890612	0
P14152	157046	162462	166811	155107	156596	162532	0.958464	0.541127	0
P14211				41537.4	28288.8	149203
P14231	181669	219830	232541	271640	210378	231182	1.10532	0.489989	0
P14431	94229.1	123759	108966	117227	105378	103448	0.984638	0.91402	0
P14434	117446	113050	79999.8	112686	97169.4	91707.3	0.964563	0.864595	0
P14602	12583.8	11774.7	11048.6	10591.6	17935	13085.5	1.12958	0.578188	0
P14685	2139327	2122146	2142567	2201580	2088486	2.30009e+06	1.01058	0.88307	0
P14733	169592	125019	113389	156276	189652	177060	1.27487	0.219761	0
P14824	61015.2	38635.7	61389.1	38773.5	35782.1	69974	0.860337	0.617787	0
P14869	245791	262794	224861	318723	347759	324742	1.32996	0.0458706	0
P14873	26501.9	20538.5	26295.7	17659.3	21288.7	21465.7	0.811915	0.156889	0
P14901	157774	210491	209364	131162	105484	125161	0.618338	0.0260587	-1
P15066	22399.2	23463.2	29936	22437.3	15674	22220.5	0.778328	0.175874	0
P15105	13046.8	15208.8	13615.5	19216.4	14041.4	16097.1	1.1513	0.34646	0
P15261	504741	529005	500348	979011	1048554	833523	1.82512	0.0138165	1
P15306	791147	807340	851913	1140156	1077120	1266894	1.39491	0.011829	0
P15327	68909.1	58919.1	49880.9	66838	69367.8		1.29094	0.199716	0
P15379	16725.2	19202	22817.3	16116	11316	11574.1	0.649071	0.0660322	0
P15508	295276	290850	271145	186935	244493	246121	0.771135	0.0858746	0
P15532	59255.2	51891.5	59748.4	58400.6	67024.4	63093.5	1.08465	0.428791	0
P15535			14306.2
P15626	34847.2	26314.8	30083.9	28586.7	19022.8	22881.4	0.753712	0.166288	0
P15655	2495016	2972025	2640096	2099565	1828566	2.01384e+06	0.721053	0.0308702	0
P15702	166360	168256	166604	159473	178102	165507	0.985411	0.875672	0
P15864	29544.2	19592.6	24172.9	21257.8	28930.1	27785.3	1.05049	0.809845	0
P15920	336064	301286	360850	193321	179918	254642	0.612793	0.0177008	-1
P16015	112611	127034	119099	89917.2	109827	140583	0.917952	0.584053	0
P16045	40850.9	50586.2	38223.8	44761.9	52469.8	57190.9	1.17306	0.30293	0
P16110	61661	68402.7	62747.4		72305.7	28274.2	0.810349	0.627284	0
P16125	12813.2	14877.5	17666.7
P16254	140189	136674	175730	110626	91245.6	129569	0.717084	0.0579915	0
P16332	117302	214522	120847	191510	58916.4	179101	0.857631	0.775727	0
P16382	102128	172134	86567.4	136400	108628		0.909789	0.793179	0
P16460	228161	236185		324252	345291	325663	1.58856	0.0508607	0
P16546	126860	121228	119820	147312	170373	166077	1.2901	0.0395873	0
P16627	65037.2	45397.4	48449	109191	18234.5	20082	0.642597	0.552747	0
P16675	58592.1	36246.2	39959.5	36305.6	41804.6	60826.8	1.01077	0.968773	0
P16858	25139.5	22546.6	21123.6	27147	31347.6	24798.9	1.18716	0.271791	0
P16879	101330	82725.1	96016.5	156763	183915	188454	1.8574	0.00895768	1
P16882	23427.8	19738.1	17426.2	21707.2	16054.2	17374.7	0.893484	0.536175	0
P17156	49628.4	50125.2	44727.8	52501	46336.8	59567	1.07326	0.510954	0
P17182	52613.5	35286.4	29042.3	43897.1	43784.8	48221.1	1.17728	0.489505	0
P17183	20370.7	16358	15394.4	18601.7	22923.3	11870.2	0.97842	0.947051	0
P17426	211140	220722	219172	212695	254214	279971	1.12051	0.292382	0
P17427	22325.7	21750.1	24447.1	29525.8	25585	19172.7	1.05015	0.814874	0
P17433	2919.3	4534.3	6328.3			18797	23.5962	0.0370865	1
P17439	779940	886493	1033461	743370	532543	586501	0.675658	0.0597761	0
P17515	80790.9	81404.2	97898.4	50471.2	40257.9	47472	0.521973	0.00872782	-1
P17563	6153.2	15785.3	10875.5	22193.6	22233.1	12984.4	1.79221	0.197343	0
P17665	210703	211396	250405	113461	125982	149251	0.56626	0.00949591	-1
P17710	6307
P17742	843660	695030	581308	639888	649068	714833	0.938573	0.700762	0
P17751	38789.9
P17809	22225.1	19537.4	20959.7	38529	40812.5	36096.9	1.80899	0.00903435	1
P17932	49765.9	68139.6	58248.6	49528.7	41108.3	39056	0.725687	0.101797	0
P18155	73527.7	88448.2	88547.3	55818.3	59780.8	45120	0.628437	0.0385865	-1
P18242	708805	693949	642242	1033380	1118601	929646	1.47807	0.0310117	0
P18572	73737.9	76993.4	77417.3	45488	57016.1	80340.2	0.766322	0.183854	0
P18581	113423	101946	98871.3	112079	101313	111866	1.01791	0.85818	0
P18608	14720.9	11724.7	18941.5
P18653	97640.1	98945.1	114105	60526.5	57626.1	63341.5	0.575139	0.00666457	-1
P18760	341235	318665	305736	205923	223999	246695	0.68747	0.0157056	0
P19157	74141.9	83515.2	80444.1	89701.7	69940.5	77516.8	0.974978	0.842655	0
P19221	20974.4	13165	18519.9	15361.9	16154.2	19341	0.962236	0.842693	0
P19253	408399	358383	429434	362658	400880	465086	1.00701	0.951666	0
P19258	502981	468155	413438	525170	414655	456669	0.989782	0.94591	0
P19324		33181.2	23874.8			29992.8	0.898896	0.656859	0
P19426			303327		191508	184125	0.799637	0.197225	0
P19536	337489	430297	423142	410019	597009	657499	1.35472	0.155358	0
P19783	44229.5	40490.9	40732.2	60749.4	57429	57693.7	1.37844	0.0212821	0
P20029	199551	187010	214226	191724	153877	169468	0.840446	0.152207	0
P20060	58546.9	61530.8	66364.6	68293.4	65791.6	64734	1.04916	0.586436	0
P20065	28479.3	21750.6	19203.6	16004.5			2.41806	0.271333	0
P20108	7541		5091.1	7573.7	12169.6	8369.2	0.777309	0.766718	0
P20152	71130.6	57335.1	42459.7	73010.8	93779.1		1.46651	0.130581	0
P20664	89841.4	91381.5	99397.8	73639.3	93286.8	94978.8	0.912171	0.427755	0
P20918	13438	7428.5	7048.7		7812.5	7989.9	1.46829	0.590913	0
P20934	15257.8
P21107	6508.9	4566.4	7240
P21126	210244	230087	167632	139427	160877	156148	0.7429	0.0984848	0
P21440	840720	869413	951129	699005	668783	836304	0.811208	0.0557056	0
P21447	48932.5	55959.2	58678.4	81233	77055.4	93698.1	1.51321	0.0139227	1
P21460	1017423	1279332	1461996	685139	699300	770154	0.568841	0.0150407	-1
P21550	74105	72878.7	65459.1	75788.2	80758.5	86854.7	1.12594	0.233752	0
P21614						26154.3
P21619	1162053	1098558	1094652	1126557	1164267	1255743	1.03814	0.625029	0
P21855	515785	736222	805273	185329	202352	253263	0.308932	0.00708158	-1
P21956	95867.1	74865.2	79518.7	117590	136073	150912	1.58955	0.0226236	1
P21958	433286	470216	455361	766796	778207	742731	1.65521	0.00829596	1
P21981	131692	120752	138875	95228.1	93157.2	93652.2	0.709473	0.0150483	0
P22315	136058	146519	193604	194318	152084	167493	1.06778	0.697588	0
P22366	152401	177440	160723	52320.2	53662.5	62219.1	0.336653	0.0037415	-1
P22437	76587.7	75380.9	78799.3	75363.1	98493.3	93665.7	1.13204	0.310203	0
P22518	855501	876816	947808	664701	596943	657426	0.70358	0.0130665	0
P22599	1179369	1120077	1061235	933966	820937	904115	0.777164	0.0428687	0
P22682	31475.2	21064.9	27148.3	44578.9	38574.1	30189.5	1.39892	0.174856	0
P22777	22217.9	38248.7	37102.4	42236.5	32187.4	31939.1	1.09341	0.738835	0
P22907	162353	159323	155398	109868	101921	133146	0.706135	0.0204392	0
P23116	43507.4	81788.6	117238	117797	70377.4	54312.8	1.00811	0.987082	0
P23198	38087.6	46484.2	49451.6	33135	24177.4	35335.8	0.674548	0.0544104	0
P23298				47436.9		40184.3
P23336	134472	137992	142742	154204	153477	145368	1.0723	0.428957	0
P23492	56888		17038.1
P23506	338272	357760	315166	488473	532753	429838	1.40675	0.0532031	0
P23607	83406.7	88066.5	87542.2	109616	103528	90040.5	1.14685	0.284615	0
P23780	40723	41088	39845.6	26650.1	28953.2	34594.5	0.724359	0.0238625	0
P23927	45929.8		59053.1	46837.4	49288.7	46955.6	1.08398	0.753055	0
P23953	48297.2	37881.3	38179.1	33760.3	31697	40592.2	0.838869	0.221295	0
P24063	196472	204025	197892	161430	148293	170576	0.787648	0.0270337	0
P24270	521803	758809	680224	430852	415629	588565	0.718854	0.107752	0
P24369	40667.8	45575.5	34025.8	20129.1	25171.3	31366.7	0.620779	0.0484482	-1
P24452	217828	208725	187680	231206	229403	228531	1.10477	0.338724	0
P24472	635533	680324	638766	936774	910521	840487	1.35066	0.0353133	0
P24527	401690	361726	371588	317328	301949	332543	0.824354	0.0537163	0
P24549	224636	216520	219344	148514	143483	176431	0.694185	0.0130804	0
P24668	17303.1	18216.8	13783	12692	16162.6	18018.5	0.931257	0.693994	0
P24788	129126	140459	146836	95495.4	122990	99430.2	0.746656	0.0746038	0
P25085	1451727	1326168	1226511	1692162	1901088	1736379	1.3095	0.0611379	0
P25118	572638	660401	650678	1175238	907083	1154619	1.68079	0.0145043	1
P25444	21084.2	24444.7	19509.2	17284.4	26233.6	20165.5	0.952157	0.813787	0
P25446	134142	128866	123659	147882	183600	180328	1.29549	0.0605262	0
P25785	36065.4	22951.8	31785.6	44209.1	41639	41796	1.40538	0.0979982	0
P25911	169836	149134	166559	315453	225040	337263	1.75303	0.0200276	1
P26039	418868	359266	337559	219642	161115	261542	0.557158	0.0272226	-1
P26040	170941	144957	146796	228615	167883	230135	1.32097	0.0979982	0
P26041	1769652	1787688	1803375	2495466	2404026	2.64761e+06	1.38257	0.0107893	0
P26043	22438.5	31690.8	28864.5	21994.9	18358.3	17865.7	0.693579	0.0749183	0
P26151	74419.9	86778.3	72048.5	123829	154062	139995	1.75965	0.0149653	1
P26231	1046745	1052874	1042308	1601721	1632150	1720926	1.54915	0.00696898	1
P26350	260680	246165	251906	251651	281112	309595	1.0875	0.347288	0
P26369	23759.4	30176.7	20467.4	27148.9	45502.5	38745.3	1.45747	0.164997	0
P26443	25161.9	32808.8	58271	33892.7	41467.4	26621.7	0.903821	0.780865	0
P26516	501267	407239	404917	285166	304198	333591	0.692664	0.0295604	0
P26638	59599.5	53604.7	47695.3	41766.9	24475.1	58109.8	0.717948	0.288337	0
P26883	159498	157144	171645	128466	146174	173714	0.896183	0.312219	0
P26952	29469	29443.8	27884.2	31260.3	29772.6	25402.9	0.975259	0.854764	0
P26954	50303.4	62234.6	73907.6	38453.7	25199.2	24955.9	0.462945	0.0258444	-1
P26955	142366	169600	139141	239233	223617	203059	1.45327	0.0431885	0
P27005	66295.9	53627.9	61379.6	50287.7	40455.5	32721.9	0.661592	0.0841466	0
P27512	127240	115265	100637	237398	311265	326930	2.49528	0.00829596	1
P27546	48684.2	40238.8	40322.5	28706.9	36423.2	52642.3	0.871302	0.529234	0
P27600	54381.4	62087	49427.7	87362.6	68518.4	49301.1	1.18845	0.509393	0
P27601	266827	268880	269995	308766	306744	286325	1.09943	0.314227	0
P27612	664659	729652	708338	576573	555749	612058	0.815301	0.0400107	0
P27659	35699.4	35246.3	39389	30859.7	28315.3	30372.4	0.798077	0.0356369	0
P27773	1176327	1088622	979443	1152369	975879	1.07476e+06	0.97073	0.812815	0
P27808	139784	174874	193578	112537	102316	94999.5	0.603163	0.0251905	-1
P28063	175700	142916	137141	76478.9	83298.5	143246	0.631261	0.0972395	0
P28078	484945	513307	507553	115388	253700	236014	0.373037	0.0267063	-1
P28271	181275	153135	172502	120944	173717	128324	0.811528	0.262029	0
P28293	98489.7	87174.5	99040.5	125024	103901	146830	1.28649	0.0787531	0
P28301	64934.1	37224.6	58111.4	42642.7	55279.1	43570.1	0.885398	0.62685	0
P28474	133009	137921	130611	91656.9	78283	89978.2	0.634778	0.0102038	-1
P28574	667865	716805	693579	957015	972306	934839	1.35483	0.0214425	0
P28650	33901.2	32687.6	29200.1	54554.6	44273	70642.2	1.71056	0.0257638	1
P28653			38016.2	96170.4	75052.3		0.700203	0.803465	0
P28654	311057	329761	351611	316688	300098	337118	0.944755	0.44727	0
P28656	31856.7	36593.9	42798.5	24027.3	19497	36822.2	0.689787	0.136988	0
P28658		46624.9	45190.2	57277.8	53288.6	87302.5	1.12298	0.716999	0
P28659	12797.8	14195.9	11565.5	8724	19125.3	16016.6	1.06481	0.843755	0
P28665	320507	311202	318849	445277	472916	388952	1.34713	0.0542144	0
P28740	153152	140000	187972	90179.1	117217	129094	0.684985	0.0567458	0
P28843	118497	125424	120096	144505	136699	176306	1.22808	0.0701363	0
P29341	115870	118363	112195	92118.6	108495	98426.7	0.846639	0.145316	0
P29387	86331.6	76360.7	87842.8	51096.6	45774.6	74193.5	0.657672	0.0480592	-1
P29391	213704	224297	216598	184252	143585	184751	0.764542	0.0542334	0
P29452	86099.2	59571.3	84560.5	46869	39300.8	25775.4	0.470144	0.0454498	-1
P29533	178067	131830	128293	83969.9	83097.4	114133	0.630816	0.0456019	-1
P29595	4397202	4534335	4692231	4351626	4378653	4.82231e+06	0.976907	0.738967	0
P29699	235964	197953	299890	345835	293245	356810	1.34849	0.0986188	0
P29788	42188.3	38995.4	40229.6	44831	46325.6	44565.6	1.09903	0.285351	0
P30115	431002	444802	430349	637279	647893	713538	1.50218	0.00829596	1
P30355	1022607	1089306	1055943	914031	1003464	1.10514e+06	0.935235	0.432462	0
P30412	511839	570903	532120	722156	716493	732634	1.32272	0.0240313	0
P30416	239949	212542	211001	338822	309776	293486	1.39544	0.0372131	0
P30678	1004274	1094292	1055079	1493694	1363356	1.50149e+06	1.3578	0.0179375	0
P30681	101815	86376.1	87767.5	90311.4	88151.8	97362.9	0.98417	0.87384	0
P30882	22552.7	21104.7	23563.5	18006.4		18334.4	0.825716	0.0866535	0
P30999	24142.4	22653.1	17673	32753.2	28269.6	27871.4	1.36341	0.106614	0
P31001	16466.7	23072	19750.3	14042.5	9975.8	17765.3	0.680307	0.123187	0
P31041	7712.4	10830.2	8103.3	11268	10157.2	11742	1.23521	0.20179	0
P31266	1096605	1008639	1108188	1230255	1259811	1387457	1.18532	0.0588368	0
P31324	47178.2	34557.2	29303.9	28561.5	34111.7	24780.1	0.782813	0.323795	0
P31428	49185.7	52123.1	53083.1	59523.1	66440.7	75137	1.27499	0.0416054	0
P31532	510532	539333	513864	384242	373883	427597	0.744178	0.0164389	0
P31725	81257.9	72218.3	79973.7	69427.9	63050.8	77528.5	0.882139	0.183421	0
P31750	234899	232975	223102	274519	286579	269271	1.18095	0.107685	0
P31786	98970.3	94932	120493	119840	117000	101706	1.0614	0.673545	0
P31809	36067.6	53256.9	47124.9	30805.3	25523.8	36751.1	0.671684	0.0706772	0
P31938	1879074	1622700	1709658	3710898	3965148	4.3669e+06	2.27022	0.00567549	1
P32020	643325	623143	654855	621031	651298	717288	1.0161	0.828584	0
P32507	15908.6	15395.6	18523.9	26069	28459.2	19890.5	1.45612	0.0835577	0
P32848	59164.1	46072.4	61479.1	50299.7	52850.3	80836.6	1.06772	0.74581	0
P32921	8566.7	11024.5	12871.3	7836.2			2.73837	0.23958	0
P33609	60399	64226.2	69412.8	39265.7	46246.2	52096	0.693481	0.0238625	0
P33610	46486.7	30338.6	33493.4	52268	48533	44527.3	1.3142	0.188972	0
P33622	124217	83433.9	95182.2	37185.9	61326.5	98372.7	0.59989	0.181408	0
P33766	14975.3	50057	34657.4	35599.7	29281.9	32248.8	1.07094	0.883962	0
P33896	2923335	2778516	2741670	3798135	4357386	4.79888e+06	1.50154	0.0149653	1
P34022					14352.4	16827.4
P34152	90363.6	94161.6	90455.4	103686	116959	101041	1.14756	0.230408	0
P34902	211393	193415	160879	144703	156250	172081	0.824983	0.185607	0
P34914	152978	149386	204214	170398	166269	172787	0.998578	0.991528	0
P34928	8100.1			11575.8	27951.4	12367.4	1.79508	0.152909	0
P35235	109944	102359	125174	168955	167186	167648	1.47224	0.0149653	0
P35279	345441	41109	106107	59369.6	100668	126086	0.780099	0.764248	0
P35282	336659	353491	340114	334913	300786	331262	0.921547	0.322272	0
P35283	31279.7	46964	55494.2	44759	40025.8	67089.8	1.11856	0.678673	0
P35290	3840714	6737418	6511815	5548059	4736862	6105924	0.96691	0.890717	0
P35294	108242	121831	119946	126949	121201	140350	1.09026	0.301653	0
P35295	435843	450041	420513	406189	469009	449923	0.995457	0.965496	0
P35330	127440	131898	153947	91030.5	82745.7	93742.2	0.637452	0.0104642	-1
P35441	47868.3	48959.2	47727.7	99968.4	97316.1	83826.5	1.90567	0.00912098	1
P35486	405799	259340	282467	178534	211594	328643	0.734617	0.266005	0
P35505	163866	131246	128972	151365	113111	124572	0.90037	0.531188	0
P35564	670138	622498	782706	521162	568557	613733	0.808605	0.0762083	0
P35569	127504	133169	148190	87446.3	73551.5	65818.2	0.542551	0.015112	-1
P35601	39441.7	39421.7	37845.8	31936	28261.1	30328.7	0.761499	0.0291394	0
P35700	673801	676634	664186	839030	1010439	1.11282e+06	1.4354	0.0238625	0
P35737	28252.1	29335.2	32186.3	16928.5	19918.2	11127.9	0.511132	0.044579	-1
P35831	74853.3	87109.9	90127.8	51162.5	61088.9	70721.1	0.709422	0.0425019	0
P35918	12211.1	11532	11499.9	9795.2	12008.2	12778.9	0.958679	0.71409	0
P35922	28759.6	40045.2	40545.2		19413.5	32065.5	0.783769	0.391736	0
P35979						28583
P35980	62368.3	53325.7	68084.1		44064	48778.7	0.68806	0.0373361	0
P36371	149818	142405	161321	86346.3	92420.1	102783	0.609321	0.00708723	-1
P36536	562851	611898	530723	403547	426269	469459	0.748525	0.031632	0
P36552	1368657	1590885	1475649	1853910	1985229	2.18638e+06	1.33464	0.0293523	0
P36916	5569	7419.2			19077.9		5.85699	0.418855	0
P36993	1164141	868974	672532	670327	704965	776393	0.799953	0.32125	0
P37040	145166	98598.6	71422.3	145114	108943	93515.4	1.11139	0.756087	0
P37804	493527	373759	386943	612651	604877	666164	1.48627	0.0310104	0
P37889			120000	156596	96384.6		1.13303	0.617734	0
P37913	785714	811579	830338	1416690	1289277	1.41991e+06	1.66906	0.00663581	1
P38060	20975.8	18104.6	41252	19913.6	15060.1	16815	0.673559	0.238487	0
P38585	198865	193600	179395	414517	981036	690572	2.80208	0.0496071	1
P38647	565706	542153	611653	700347	657311	658957	1.15355	0.13288	0
P39054	28084.7	28013.7	29491.7	44096.7	40852.8	32931.7	1.34387	0.0945584	0
P39061	140360	162606	167141	101071	97437.6	149579	0.715676	0.0781037	0
P39098	85950.5	109824	95594.4	92476.8	85286.6	91440.9	0.912052	0.436201	0
P39428	232120	212847	216553	187814	203702	186088	0.858014	0.155179	0
P39429	29717.2	32825.4	22263.7	30524.3	43163.9	30073.3	1.20089	0.45079	0
P39655	249297	290983	308294	297305	266926	293971	0.996728	0.976091	0
P39688	42604.5	32273.6	35473.2	33556.6	45057.7	56569.8	1.18514	0.411236	0
P40124	220683	106884	101787	66650.3	102239	67861.9	0.567571	0.163945	0
P40142	1971153	1954791	2116575	1584342	1585953	2065617	0.845355	0.130502	0
P40201	28782.6	54864.3	33716.3	39190.1	43923.1	72203	1.30371	0.418148	0
P40223	509594	583865	499708	405728	415379	445842	0.782823	0.0486212	0
P40237	91821.6	97342.2	86818.3	56028.2	60067.2	63091.4	0.638042	0.0102985	-1
P40338	265627	253166	270652	404902	404757	335554	1.4208	0.0402903	0
P40630	177909	160999	147228	156233	192051	162140	1.03074	0.839032	0
P41105	253592	277546	313161	245416	302642	280264	0.96423	0.772626	0
P41216	13666.8	16868.7	15275.9	24983.4	20764.4	16955.5	1.33341	0.170246	0
P41251	26947	30937.6	37173.1	36861.7	33461.1	38382.1	1.13188	0.32977	0
P41274	666657	673461	682348	914571	832462	994212	1.32864	0.0182213	0
P41593	80065.8	65679	94633.2	95242.5	100794	90927	1.18524	0.271423	0
P42082	43567.6	40732.1	68680.1	81253.1	85809.5	94503.9	1.72486	0.0395873	1
P42125	1258902	1242729	1302264	921042	1001214	1.10266e+06	0.779569	0.0260587	0
P42128	55448.7	62217.3	60205.9	65999.4	41599.1	48175.9	0.845538	0.386638	0
P42208	237046	311390	613940	165210	175901	264562	0.544066	0.135612	0
P42225	320746	345640	357419	432826	396960	377928	1.15868	0.187527	0
P42232	47508.1	44973.5	44922.1	43598.4	40039.7	44514.9	0.915987	0.274496	0
P42337	1339191	1420983	1526535	1255707	1249398	1380456	0.891153	0.152909	0
P42567	53792.2	103684	69010.4	82582.5	51996.8	81395.9	0.951702	0.873965	0
P42859	31385.7	29990.7	24451.6	41156.5	40996.4	44034	1.45246	0.0339059	0
P43024	315646	421981	402758	257719	251204	276656	0.681793	0.0307493	0
P43247	119380	123484	142101	109786	121689	137231	0.940081	0.536175	0
P43274	63617.9	76430.3	83051.1	67023.5	62003.4	64742.8	0.858374	0.210892	0
P43275	11448.5	12645.6	15835.9	8723.6	9948.7	15757.1	0.827315	0.408979	0
P43276	84534.2	80653.9	88540.7	65889.7	60132.2	74692	0.774929	0.0293523	0
P43277	787022	818426	658383	1187055	1092213	1.20288e+06	1.51698	0.0226531	1
P43300	35107.7	37359.2	42506.2	52242.7	40836.5	45233.2	1.18001	0.214412	0
P43404	46223.3	49889.4	53075.9	137281	135923	91367.1	2.36464	0.0154314	1
P43406	41951.5	48936.9	42203.8	99158.4	112136	130212	2.51257	0.00567549	1
P43432	39807	33797.6	42635.9	41340.8	35043.5	34904.5	0.942346	0.659476	0
P43883	260879	258363	262764	274657	270241	297622	1.05792	0.404349	0
P45376	228825	225670	238865	219931	224476	247220	0.979336	0.76394	0
P45591	6503.9	9123.2	10079.2	3350.2	8976.1	9885.6	0.778553	0.575073	0
P45700	99562.5	74145.3	96527.7	74768.2	64592.4	63919.9	0.743641	0.0890151	0
P45952	11491.1	16378.7	13969.2	36588.8	31403.1	38853.4	1.68933	0.044069	1
P46412	2229156	2050425	1985292	2234565	1798623	1.98086e+06	0.94085	0.612347	0
P46414	73642	76318.5	60746	71698	65980.6	56991.9	0.908411	0.566452	0
P46471	143195	153258	156036	94202.1	82260.7	73521.9	0.54054	0.0123833	-1
P46638	21515.1	26817.3	9884.9		18522.9	20555	1.91908	0.436185	0
P46656	40701.2	28814.9	26235	22251.9	34279.1	37136.3	0.956074	0.867277	0
P46662	1370331	1372797	1325052	1114830	1172007	1.29076e+06	0.862781	0.09437	0
P46718	71247.1	67965.7	77474.3	60494	60614.3	76882.8	0.893502	0.264133	0
P46735	84975.5	54764.9	99164.7	67445.7	52266.2	91199.7	0.871231	0.620671	0
P46978	146146	154250	130141	126749	130482	144481	0.917811	0.413764	0
P47199	58894.9	59795	65657.8	42296.9	52951.3	55825.2	0.800679	0.0925492	0
P47226	23216.8	20742.4	21363.6	19832.9	19300	19175.8	0.878181	0.180427	0
P47713	59177.3	59977.8	66120.8	60049.4	73034.4	90993.6	1.17304	0.272041	0
P47738	1556964	1536606	1523259	2017701	1782666	1.96329e+06	1.22525	0.0499517	0
P47740	332801	314474	318214	383716	393441	439833	1.23696	0.0360665	0
P47754	15869.3	19711.4	22714.7	15706.6		23994.3	0.973558	0.888254	0
P47757	21424.2	17669.4	19733.9	16037.2		41333.1	1.06527	0.876256	0
P47758	474633	517544	544563	242195	246349	271309	0.486114	0.00567549	-1
P47802	452900	427897	989919	452070	499087	549655	0.849776	0.624148	0
P47809	1102806	1145772	1199736	608949	500143	550818	0.47184	0.00567549	-1
P47811	37890.4	63959.7	53999.3	54307.4	57692.1	47842.4	1.02829	0.904185	0
P47856	1991457	1912212	1925487	2059353	1916442	2.11062e+06	1.02547	0.743076	0
P47857	3130965	2471112	4034448	3159954	2764377	3.04447e+06	0.931692	0.701845	0
P47911	82288.8	89270.8	129549	80872.6	55621.7	86110.5	0.728342	0.184435	0
P47915	140801	160218	172788	63615.4	59767.5	81238.1	0.422133	0.00644494	-1
P47934	553420	580246	567040	485035	469523	517096	0.8499	0.0585538	0
P47941	176474	190892	184535	112771	128952	142702	0.68176	0.0160837	0
P47962	46203.5	28885.6	31096.4	24692.1	30944.8	24860.6	0.757405	0.23958	0
P47963	555100	623826	570859	1081827	1190727	1.31137e+06	2.00927	0.00581024	1
P47968	104773	108126	95818.5	132093	140786	136412	1.30421	0.0412183	0
P48024	58703.6	43722.9	49615.7	60054.9	74947.8	60667.1	1.26731	0.183854	0
P48036	38410.3	24657.9	26385.8	28248.7	32561.6	26927.6	0.979874	0.929084	0
P48193	22525.7	22287.9	24337.5	57889.9	60817.5	50304.7	2.39619	0.00644494	1
P48316	106942	112183	124232	84352.5	58663.6	64607.5	0.588317	0.025099	-1
P48377	219770	232586	210082	181842	178727	170213	0.787845	0.0556462	0
P48428	78023.9	87232.3	100588	51522.7	43035	67708.1	0.592654	0.0272226	-1
P48437	21665.9	43110.5	28741.3	29181.9	21843.8	49017.1	1.0338	0.93325	0
P48453	10802.1	8152.9	9469.6	12839.1	17678.7	12243.4	1.46788	0.100199	0
P48678	176049	256179	292111	223772	241304	265754	1.0112	0.958009	0
P48722	355978	354299	362693	265486	235201	315312	0.742035	0.0308156	0
P48758	211000	215360	200632	113763	138321	153666	0.631444	0.0169696	-1
P48771	149920	148630	163441	127421	123208	135692	0.821923	0.0362861	0
P48774	103930	101854	100922	55848	70456.6	74710.4	0.639241	0.0180901	-1
P48787	91041.3	110992	89194.7	115738	126301	139098	1.28896	0.0807253	0
P48962	433800	449006	381105	654690	756012	565690	1.52984	0.047846	1
P49135	68075.2	71211.3	67860.8	51809.3	48300.9	56381.7	0.741159	0.0171195	0
P49138	457456	453951	529307	318961	323196	329381	0.664365	0.0105902	-1
P49182	505631	396420	484338	501467	556791	516802	1.12159	0.361992	0
P49282	241165	206035	173956	347567	709802	434272	2.27444	0.0424887	1
P49290	49986.5	67386.8	74177.3	41730.4	34667.5	40900.8	0.608044	0.0308439	-1
P49300	476886	507907	501363	536324	580982	639848	1.1594	0.10456	0
P49312	13727.5	15369.4	14235.7	14133.1	13745.8		1.31383	0.469378	0
P49442	60930.2	52693.6	39109.3	36772	66546.2	46310	0.949751	0.864158	0
P49443	52829.5	62564.2	49835.5	65770.2	78125.3	49778.1	1.13806	0.570215	0
P49446	61881.8	82091.1	78715.9	95881.5	76504.3	65504.4	1.04484	0.836418	0
P49615	31406.8	27753.9	30539.3	21112.4	28505.4	25477.6	0.817717	0.170827	0
P49710	27041.1	27277.6	22047.3	13877.6	10922	19704	0.558646	0.0410685	-1
P49717	237539	203474	216274	124225	104429	115916	0.514958	0.00708158	-1
P49718	8900.6	11864.7	14519.3		10904.3	12436.5	2.11343	0.439897	0
P49722	1005012	1298124	1428192	1653903	1805031	1.98792e+06	1.446	0.0453264	0
P49813	112358	119064	108580	117970	110251	117236	0.998821	0.989506	0
P49817	494060	489564	473305	623992	610477	658551	1.27653	0.0238625	0
P49935	54479.2		40451.8	51391.9	45099.8	47111.3	0.581203	0.439014	0
P49962	774196	736540	762303	1141767	980586	1198296	1.43091	0.0149653	0
P50096	38872.5	23240.9	22524.7	32852.1	41210.3	61910.8	1.57537	0.17026	0
P50136	99621	60275.1	80604.1	21515.8	83424.2	43709.4	0.535871	0.249517	0
P50171	79809.5	79389.9	101892	109880	114507	138228	1.36749	0.0452596	0
P50247	2864691	2947014	2777616	3664233	3587913	3951446	1.28118	0.0243942	0
P50285	52737.6	47424.5	41243.7	32686.8	41178.1	44734.1	0.82135	0.228182	0
P50295	209489	200649	207889	222882	220852	243229	1.09156	0.217712	0
P50396	1950750	1975581	1922184	1746981	1703232	1.87581e+06	0.894294	0.145217	0
P50427	5795.9	102074	27354	60391.4	188027	50798.4	3.23419	0.32067	0
P50428	462379	457605	462051	640777	593796	653960	1.34184	0.0149689	0
P50462	73204.7	73600.7	84894	71903.3	75359	60910.2	0.881496	0.368518	0
P50516				2753.3		3034.4
P50538	128703	119915	111796	159273	198667	218796	1.56171	0.0238625	1
P50543	312685	335403	346510	373666	393041	429526	1.18114	0.0681688	0
P50544	204369	210334	207710	244088	243577	223039	1.1213	0.258245	0
P50580	189605	179509	145272	206872	218234	191828	1.18468	0.284848	0
P50592	9709.1	7605.3	9328	12735.6	12507.5	13215.9	1.4262	0.0259121	0
P50608	115797	113257	125509	114119	68626.5	115690	0.80544	0.303787	0
P50752	269536	291676	287395	320902	335692	369705	1.18718	0.0638546	0
P51125	82658.1	89190.8	108382	166212	165101	168844	1.76565	0.00943247	1
P51163		10636.4	10521.6		15234.5		1.69697	0.386062	0
P51174	777844	768806	866715	561370	474380	779482	0.724425	0.0879785	0
P51175	690880	701394	671878	1033182	943308	998604	1.41574	0.0148511	0
P51432	20571.9	14150.9	19652	21979.4	13470.4	31413.7	1.1556	0.649732	0
P51612	612765	569732	570396	357460	409521	446307	0.67784	0.0158209	0
P51660	29692.1	28997.6	28175.3	21107.6	24129.1	24614.8	0.788678	0.0430075	0
P51667	31615.6	23547.6	49407.1	20256.5		38889.5	0.947699	0.89063	0
P51670	131546	152271	144606	191156	155951	189205	1.22726	0.0987977	0
P51791	584060	526604	468994	400382	230016	351302	0.597121	0.0608891	0
P51829	16104.1	22042.2	24782.9		28108.3	17944.9	1.90286	0.408979	0
P51855	58038.4	65431.6	60467	65115.2	55382.4	60720.1	0.967348	0.754184	0
P51859	311939	400936	491476	328062	282700	311344	0.763987	0.151644	0
P51880	13134.1	11400.4	9580.6	12645.1	11596.7	9758.7	0.981989	0.929084	0
P51881	52695.7	53893.9	54573.7	60662.5	67608.1	61598	1.15662	0.151265	0
P51885			32987.1	24899.4	31805.9		0.494589	0.53377	0
P51908	15408.1	17893.6	42775.7	16817.4	12154.9	30384.1	0.793664	0.638466	0
P52019	443932	575248	540390	893977	701951	830424	1.53042	0.0314623	1
P52196	2075715	2340477	2458512	2442996	2503341	2.75698e+06	1.10248	0.270588	0
P52293	3452.7	4543.6	6485			5873.5	8.91616	0.120986	0
P52430	357160	293031	350194	186451	225688	322862	0.705987	0.111127	0
P52431	19037.4	20436.2	17505.1	11125.5	20043.1	15987	0.792065	0.329424	0
P52432						57922.8
P52479	2243034	2196720	2086893	1720809	1808460	1986264	0.829437	0.0614203	0
P52480	817533	833752	917442	721913	663330	819732	0.841491	0.0796995	0
P52482	136621	137773	86285.9	54314.2	104659	114082	0.7237	0.362425	0
P52483	129874	123518	118194	144903	152115	160200	1.20915	0.0618137	0
P52503	214754	290524	265127	220490	220615	242968	0.878604	0.321974	0
P52592	20890.4	25941.2	10203.4	36240.7	30659.5	33766	1.86052	0.131474	0
P52624	403225	412961	409098	422869	397517	437794	1.00842	0.908191	0
P52760	111185	52033.4	53614	72027.6	31333.8	99637.2	0.882885	0.814874	0
P52825	9013.4	10283.8	13042.6	19177	15793.6	14913.5	1.52496	0.0566902	0
P52850	105086	110797	64702.9	126456	112827	124258	1.30723	0.277092	0
P52875	52294.1	60831.2	57290.9	60929.8	66211.7	66494.9	1.11795	0.251177	0
P52912	108313	115480	102690	154852	171744	175813	1.51184	0.0139227	1
P53395	449741	513591	490509	581916	521748	538277	1.11044	0.302176	0
P53569	30476.2	31105.9	29508.9	29804.9	29726.2	28910.1	0.954337	0.59356	0
P53612	9035.8	10049.8	11656.6
P53668	24664.9	8560	27824.1		20021.3	17838.9	1.37828	0.592007	0
P53702	139034	148689	129936	138993	167548	191829	1.1644	0.257788	0
P53798	196172	200894	210288	151894	153470	148727	0.735033	0.0177008	0
P53810	1316727	1142406	1199637	928341	1295325	1.42657e+06	0.966344	0.843049	0
P53986	45495.8	38616.8	36288.4	23009	37970.6	21241.1	0.651333	0.150595	0
P53994	35333.1	36445.4	35335.2	46842.5	54367	43602.8	1.32315	0.0709137	0
P53995	83356.7	99245.7	98346.6	78353.5	72791.7	66275.3	0.761183	0.0741039	0
P53996	145742	151540	128934	148334	125552	126793	0.923322	0.543009	0
P54071	116078	125176	124309	121258	114463	114808	0.942578	0.489342	0
P54116	493447	535002	562932	477209	553258	609315	1.0091	0.934322	0
P54276	521397	504442	417926	713150	609643	655971	1.35046	0.0656204	0
P54310	108572	119709	174840	227327	170180	152767	1.35154	0.237443	0
P54320	29600.6	33994.5	38826.4	26925.8	25338.2	32138.3	0.810664	0.116714	0
P54726	465803	427532	526811	693188	530146	597077	1.25683	0.122385	0
P54728	193171	193123	215331	190666	202759	194124	0.960751	0.644743	0
P54731	19215	27173.7	12226.9	12102.9			0.716836	0.29866	0
P54751	137597	137129	124332	122605	120634	114826	0.882457	0.246109	0
P54775	1112580	1161108	1004373	1332450	1429335	1.57416e+06	1.29929	0.0450327	0
P54797	87448.3	94458.6	100167	80827.1	62037.1	78861.7	0.768389	0.0648068	0
P54822	124098	122458	127414	172508	151120	170185	1.29565	0.0251905	0
P54843	58397	65673	68130.6	56251.8	42642.9	44291	0.728098	0.0688248	0
P54869	348946	360537	290650	246857	347099	382268	0.94738	0.780396	0
P54923	1269351	1387053	1150002	1441692	1268073	1.39656e+06	1.06176	0.60446	0
P55041	4080105	4244076	4206843	4305132	4650795	5.12202e+06	1.10148	0.236428	0
P55096	18620.6	15642.9	15151.1	17840	11247.8	14316.8	0.851759	0.419606	0
P55264	370364	404135	352333	395363	376754	414928	1.03618	0.707436	0
P55302	78198.7	62898.5	156315	154518	102203	112558	1.29953	0.476514	0
P55772	35674.7	36204.7	35181.8	39265.8	36671.2	40647.2	1.06931	0.367795	0
P55821	178348	198213	206782	172517	164321	180890	0.873246	0.128428	0
P56135		24106.6	20719.7	22876.8	28950.8	19193.6	0.948977	0.822002	0
P56183	69398.3	79676.1	81399.5	53660	66457.6	56534.5	0.751968	0.0677874	0
P56212	28590.6	29666.3	34865.1	28053.8	29045.6	26575.8	0.885842	0.283595	0
P56213	315590	337822	308704	167980	152688	183843	0.514257	0.00567549	-1
P56371	29402.8	31096.8	27074.8	40187	42534.4	46919.3	1.4542	0.0174305	0
P56375	147194	134562	132915	198313	167297	177116	1.28439	0.0608891	0
P56382	151032	165450	166843	186368	176490	171042	1.08604	0.39207	0
P56391	26233.8	36572	37414.2	33590.8	34317.2	35362.5	1.02534	0.873655	0
P56392	409202	289131	201352	433040	368145	405446	1.37075	0.27384	0
P56395			13726.6	9268.8	17200	39066.1	0.859853	0.795545	0
P56399	4277574	4902327	4945770	3654513	4315104	4357053	0.85675	0.170827	0
P56400	24724.1	19411.2	16669.4	18932.6	20677.1		1.49506	0.447269	0
P56477	237144	262917	265755	182270	189207	226538	0.764931	0.0339059	0
P56480	168691	201674	185592	216317	262262	207522	1.20964	0.222114	0
P56528	41238.5	27062.7	35567.7	15682.4	20513.9	22448.3	0.556898	0.0332616	-1
P56542	6239.2	4897.3	8264.1	13108.3	12298		1.90062	0.0267063	1
P56546	75775.3	74087.1	73450.5	97211.7	101008	109422	1.35238	0.0149653	0
P56565	3668139	3475539	3179097	5064678	5452695	6.00517e+06	1.57193	0.0123833	1
P56581	833630	893244	897531	694987	687512	770704	0.805709	0.0308156	0
P56671				26996.5	40018.4
P56695	144777	142855	144648	163604	148345	162571	1.07777	0.329253	0
P56812	100473	94336.2	109974	82447.7	73494.4	119560	0.870552	0.412276	0
P56959	204460	225106	217340	194883	180012	198251	0.870655	0.11853	0
P56960	16769.5	22409.2	16473.7	20998.6	15021.6	10204.6	0.790297	0.465767	0
P57080	124514	111997	138078	81732.2	84287	116085	0.733256	0.0638546	0
P57757	55513.8	58355.1	70401.7	38327.4	26674	31031	0.509227	0.0152502	-1
P57759	496674	523803	476571	771031	786098	781255	1.53622	0.010655	1
P57780	654059	692604	685544	750410	707773	779485	1.08164	0.285881	0
P57787	31268.3	56636.2	44190.1	40187.4	41546.6	68795.9	1.1169	0.708543	0
P58044	35330.8	27387.9	34008.9	18399.6	15843.7	20901.7	0.560169	0.0136895	-1
P58058	4798179	4913802	5035599	7253046	7437303	8.19086e+06	1.523	0.00708158	1
P58059	10282.1	13699.7	13215.9	14190.9	13311.1	8482.2	0.934858	0.806278	0
P58064		62154.7	67830.1	87526.7	54277.4	76439.5	1.06364	0.743611	0
P58069	921519	1034181	936504	1054143	1143576	1163727	1.14269	0.173209	0
P58137	65035.3	65895.7	64334.3	82297.2	83498	74183.9	1.20624	0.113267	0
P58158	70722.2	69084.5	68804.8	76634.7	78138.1	88473.9	1.14369	0.105659	0
P58242	12811.1	16751.9	26804.3	20414.1	9895.8	26220.9	0.956139	0.919574	0
P58252	6671943	5205735	4564593	4590756	3449664	3.79919e+06	0.71154	0.119524	0
P58281	373980	383580	359610	538923	560421	617204	1.50813	0.00939148	1
P58389	93500.1	148871	198554	61937.5	51712	46532.9	0.371308	0.0238625	-1
P58404	27309.8	27333.2	23942	28943.4	25484.6	25378.6	0.998089	0.988176	0
P58462	143675	136724	157546	169006	186821	205750	1.25836	0.0449976	0
P58466	47380.4	50240.1	50195.4	37764.9	42428.8	47717.6	0.846904	0.107114	0
P58501	123608	129461	151394	150079	174125	191767	1.25222	0.0840112	0
P58682	27248.9	28227.8	30060.8	42853.1	41421.2	56420.1	1.60199	0.0145043	1
P58742	26910.3	29854.6	33086.5	12049	13662.7	23401.1	0.516246	0.037278	-1
P58749	273383	274650	264375	348793	342678	387467	1.30346	0.0202518	0
P58771	26365.2		42279.6	52016.6	65910.1	117482	2.03099	0.0711243	0
P58774	223253	235829	264986	184120	177381	171484	0.724992	0.025354	0
P58801	37081.2	26318.5	30774.1	33417.5	30562.4	23037.2	0.905996	0.659938	0
P58802	4048.4	5429.5	10039.1	5453.4	4034.1	4802.2	0.768866	0.441734	0
P58854	109291	109215	112230	103946	117914	116740	1.00462	0.959315	0
P58871	777332	904491	741224	601148	628582	692270	0.781053	0.0658713	0
P58929	1281312	1275318	1200105	1100484	1067022	1.17513e+06	0.874134	0.119908	0
P59016			50313			42204.1	0.928704	0.755573	0
P59017	164908	179709	185134	127961	123654	133993	0.715843	0.0130124	0
P59108	26367.6	10676.5	25054.2
P59110	34352.3	21769.5	21923.6	33322.8	19223.2	47023.8	1.20369	0.607832	0
P59114			11813.6	7959.6			0.885342	0.911436	0
P59235				12120.5		11632.6
P59266	91846.8	96408.9	158936	79147.2	57375.9	99376.2	0.672684	0.170761	0
P59279	79564.6	88886	39935.6	61560	77091.4	53583.6	0.949005	0.89063	0
P59325	70975.3	72191.2	83459	76197.3	80083.6	87382.7	1.05781	0.509395	0
P59326	32992.7	33269.5	23220	49799.1	44731.5	76899.1	1.85466	0.0473338	1
P59438	201431	199654	203872	196761	158170	174197	0.856199	0.172226	0
P59481	89879.6	77211.5	91282.5	51864.6	65708.3	35332.6	0.565081	0.073998	0
P59672	42576.1	47635.1	48515.1	61478.8	56210.9	73170.1	1.34615	0.0328602	0
P59764	192406	226859	125126	199526	191890	211332	1.12036	0.645806	0
P59997	416525	437440	414322	324379	313103	344827	0.760808	0.0193474	0
P60060	584492	582773	842656	362227	345438	449183	0.570703	0.0228464	-1
P60122	33136.5	34155	35737.3	35139.3	42235	31054.9	1.02651	0.871173	0
P60335	83953.4	92708.1	80746.4	137388	136328	122458	1.51312	0.022767	1
P60605	65851.4	67567.9	68213.2	58447.4	72933.3	63701.8	0.947002	0.640394	0
P60670	12223.8	9243.7	13930.7	10607.9	11549.7	13215.9	0.992091	0.963876	0
P60710	242252	193008	177373	233499	351596	387220	1.53808	0.0947964	0
P60762	21593.9	23659.7	19884	17653.1	24344.1	29047	1.05265	0.791562	0
P60766	8236.9	9160.8	7410.9	7850.6		5865.9	0.944516	0.84019	0
P60824	41757.3	32940.1	41873.3	61576.6	73178.9	47998.4	1.52757	0.0867875	0
P60843	26114	28653.8	23606.1	36048.4	44175.9	32062.1	1.39997	0.100185	0
P60867	306771	203209	235465	250092	353484	356907	1.26835	0.275363	0
P61021	26100.1	19927.4	24391.2		35205.6	17426	0.924031	0.818683	0
P61022	396816	369844	387815	410726	425464	464628	1.10634	0.191207	0
P61079	79688.8	80849.3	100305	120404	82174.2	108292	1.16319	0.369007	0
P61080	260482	225847	289614	314211	277265	305358	1.14016	0.248417	0
P61082	38686.4	54995.2	66677	48813.2	70478.2	77619.2	1.21346	0.446606	0
P61087		35735.4
P61089	1205766	1249497	1236780	988497	978111	1.07721e+06	0.809567	0.028999	0
P61148	64584.8	67941.5	69372.1	87334.8	88019.5	94500	1.31333	0.0161602	0
P61161	34339.1	38950.7	40219	33024.9	38301.4	53751.8	1.06259	0.729741	0
P61166	1243206	1258011	1314495	1833543	1879560	1632591	1.3747	0.0339385	0
P61202	11110410	10152000	9477720	13584420	13659930	1.5044e+07	1.35337	0.0274772	0
P61205	270770	202250	195814	219375	169242	186390	0.849291	0.374114	0
P61211	1744929	1603863	1469394	2398095	2206278	2.42982e+06	1.43703	0.0214425	0
P61255	10001430	6710958	7547661	8684766	4785552	5.27043e+06	0.743167	0.315507	0
P61290	33219.5	40545.8	34800.3	21202.7	26360.2	23577.5	0.643832	0.0262655	-1
P61294	89338.3	87512.6	90596.7	82706.6	78305	76322.5	0.87173	0.149493	0
P61358	67151	95992.2	102982	61436.3	45331	87587.8	0.703937	0.206874	0
P61406	181436	170474	188887	121350	119641	141878	0.694295	0.0113249	0
P61588	149148	142734	125277	128649	106595	110148	0.813136	0.15549	0
P61600	96887.7	98919.9	81559.5	77498.3	60742.4	73749.1	0.749837	0.0781778	0
P61750	36887.2	18683.6	21699.7	18392.6	38456.7	40674.8	1.22229	0.622625	0
P61759	74804.6	86725.9	90187.2	69468.6	69578.2	66229.5	0.803821	0.0769538	0
P61804	71499	42053.8	55654.7	63986.1	64451.3	51879.2	1.06667	0.788825	0
P61922	538773	603014	645156	533247	434164	478155	0.794412	0.085024	0
P61924	24901.1	24507.6	20429.4	23748.1	21942.7	17574.1	0.886753	0.512441	0
P61957	34817.3	16726.7	57326.1	33437.5	14726.9	16219.1	0.610109	0.371831	0
P61961	45086	38485.1	44187.3	23894			0.666238	0.0302805	-1
P61965	829254	800085	804141	887720	952254	1.04874e+06	1.16406	0.0910189	0
P61971	173437	266948	202810	228066	196017	227437	1.00921	0.962954	0
P61979	287487	331569	317912	289895	293900	323678	0.952384	0.566452	0
P61982	122760	121036	146318	105040	101339	95787	0.763575	0.050538	0
P62046	84362.6	83517.3	85577.8	201412	183863	179529	2.18743	0.00567549	1
P62069	19410.3	22907.2	26989.7	21365.6	25148.4	28082.1	1.06074	0.694116	0
P62071	28567.9	31996.4	25271.4	23443.9	30961.4	46064.1	1.11172	0.671295	0
P62073	237209	201105	193556	116240	141147	142798	0.622193	0.0202518	-1
P62075	301604	310191	308830	298098	273112	300784	0.930073	0.333768	0
P62077	135845	135573	133920	101796	94401.9	90504.9	0.694335	0.0189737	0
P62082	114676	98441.1	90702	138668	140903	140930	1.36669	0.0450327	0
P62137	128164	107442	129776	92087.1	127854	104925	0.868985	0.38724	0
P62141	21284	20814.2	19303.7	22761.3	27008.6	21707.8	1.13993	0.34979	0
P62192	34926.5	41993.6	37901.2	77308.2	97553.7	87932.7	2.24559	0.00708723	1
P62196	17269.1	12854.3	16605.2	23449.1	23884.9	35098	1.71701	0.0314623	1
P62254	101278	76806.5	78480.7	55894.1	58639.3	62419.4	0.682647	0.0362861	0
P62259	62857.4	64825.6	45492.9	86514.2	74392.3	74763	1.35065	0.141005	0
P62267	184457	172221	170011	108086	99684.9	113357	0.598769	0.00696898	-1
P62274	312028	366298	369703	341105	336977	414860	1.02321	0.829313	0
P62281	430832	511537	437771	474790	520949	506606	1.07227	0.530626	0
P62301	452776	428333	447816	1018548	880799	970043	2.11879	0.00567549	1
P62305	73223.7	49064.9	55348.1	74466.1	101772	80920	1.43053	0.123187	0
P62309	101175	74044	83544.4	78060.6	78316.4	111372	1.01077	0.954471	0
P62311	317049	373628	532063	184739	301210	200325	0.551662	0.0708788	0
P62320	976203	1080252	1142424	1183887	1222344	1.34619e+06	1.15354	0.120888	0
P62334	19409.7	16747.7	21787	8325.2	12545.4	11809.4	0.548856	0.0254484	-1
P62342	621721	443398	409505	322137	313909	345715	0.664915	0.0623074	0
P62488	10098.9	12238.3	11971.4	9379.2	13305.4		1.75895	0.440623	0
P62631	422576	360666	473121	437144	530852	471843	1.12962	0.377158	0
P62700					10846.4
P62702	59830.9	55740.1	55644.9	54295.9	61628.5	67435.1	1.04898	0.621105	0
P62717	222815	276147	358685	221962	351873	387525	1.0919	0.744815	0
P62737	23757	42454.2	29680.2	40545.8	24189.6	27738.6	0.951966	0.873734	0
P62746	80776.8	69390.4	95210.1	69211.8	53028.4	80007.5	0.805339	0.222798	0
P62748	31794	38244.2	35279.6	31157.3	46672.2	39950	1.08733	0.638834	0
P62774	158764	156400	160252	112899	94869.9	125195	0.68391	0.0174305	0
P62806	40398.4	33931.2	30319.9	15276.9	16628.4	21919.9	0.502903	0.0151	-1
P62814	48446.8	48623.7	58899.5	34770	39310.1	23471.5	0.603219	0.0769884	0
P62827	54607.8	64486.5	62956.6	102246	93448.8	124634	1.72116	0.0112055	1
P62855	312826	326003	312699	471908	501370	552170	1.57256	0.00825682	1
P62858	438215	406462	319900	336513	251218	276672	0.730397	0.126237	0
P62862	46144.9	53121.5	55617.6	37918.4	47050.2	40331.1	0.794227	0.11655	0
P62869	34278.4	12676.3	10925.2	13554.7	22348.7	37362	1.31289	0.634543	0
P62874	39160.3	29900.2	31579.5	34191.5	30279	23083.1	0.849714	0.45079	0
P62876	466366	483719	450444	670760	750403	826435	1.57216	0.0107893	1
P62878	224674	184393	207277	281324	316591	274526	1.39297	0.0432588	0
P62880	881100	901584	963801	524716	566011	623360	0.612281	0.00696898	-1
P62889	23633.1		28410.1			25020.8	1.51303	0.616853	0
P62897	439887	328028	280035	126160	322527	303254	0.661818	0.323509	0
P62908	107469	84976.7	114441	58337.6		82080.7	1.00641	0.990996	0
P62915	252191	262004	268034	214103	229527	252783	0.873213	0.111264	0
P62918	156521	182223	176329	209936	173509	191089	1.09524	0.421807	0
P62960		12906.9				8880.8	0.857714	0.936483	0
P62962	194390	188429	193110	193136	163176	179710	0.912604	0.329253	0
P62984	118832	117211	121566	87265.4	90693.9	113267	0.795057	0.0528498	0
P63017	540533	521589	523918	700979	632581	696675	1.25682	0.0337193	0
P63024	174223	177482	167268	142591	151516	161140	0.861302	0.099379	0
P63028	18606.3	20921	23141.2	31514.8	26930.8	31072.8	1.40592	0.0265761	0
P63030	36999.5	42544.1	47996.1	48665.2	39504.1	48810.9	1.05643	0.669941	0
P63034	59397.5	63964.8	57628.8	46450.5	40175.4	29103.2	0.617514	0.0664375	0
P63037	748981	618226	622150	640239	628524	745751	0.996267	0.975564	0
P63038	93087	65905.1	97728.3	100568	117552	94987.8	1.21144	0.323778	0
P63082	170474	162888	193689	161887	110589	144038	0.769208	0.1252	0
P63085	27287.7	23747.6	25080.1	28658.3	38337.7	31330.3	1.26212	0.14901	0
P63094	12249.4	10297.4	11784.8	16346.9	15729.1	17654.9	1.42581	0.0163525	0
P63101	820764	779299	822885	606739	485733	618422	0.690136	0.0202518	0
P63143	344335	380171	352104	398956	336216	370282	1.00757	0.945296	0
P63147	122607	130776	157622	138470	142232	161229	1.06049	0.579618	0
P63154	2915442	2883411	2886579	2061585	2274894	2.50539e+06	0.771748	0.0279137	0
P63158	1275552	1303686	1296072	936342	862116	949467	0.696286	0.0102985	0
P63213	78990.7	91434.6	89868.8	133157	152605	145484	1.62908	0.0112055	1
P63242	17311.2	22679.5	18995.8	12709.2	11126.9	10073.2	0.566012	0.0222852	-1
P63254	110301	79243.4	109022	111524	111684	123000	1.15132	0.329652	0
P63276	25640.8	28434.4	33261.7	29528.3	28840.2	41459.9	1.11389	0.476905	0
P63280	51847.7	53201.2	53995.8	37927.6	46467.9	38438	0.755816	0.0618137	0
P63300	141599	144319	165828	79456.1	95144.4	109421	0.614215	0.0157783	-1
P63323	846673	911529	808454	1137483	1008360	1.11053e+06	1.24674	0.0618137	0
P63325	1458090	1444086	1420596	1461222	1512495	1.66574e+06	1.05322	0.47739	0
P63330	59854.6	75224.9	79382.4	68612.7	64912.1	73569.2	0.954719	0.70662	0
P67778	72581	66999.5	64142.2	74448.3	78669.9	75590.1	1.10448	0.320939	0
P67984	83434.7	56888.1	65050.4	91721.7	53771.9	53720.6	0.933924	0.81548	0
P68037	87033.2	93116.7	97482.6	75521.5	72837.5	81945.2	0.815139	0.037278	0
P68040	331490	332448	436648	287354	218578	260899	0.686307	0.0484482	0
P68134	98979.3	83832.1	110897	89142.7	93951	106691	0.973214	0.819061	0
P68181	380984	280434	253447	666189	528745	582318	1.93013	0.0236265	1
P68254	87606.5	57422.1	76061.4	72437.8	53502.4	47882.9	0.772163	0.292841	0
P68368	4926.3	4928.8	5222.5	3352.4	3399.8	5041.1	0.754898	0.0951855	0
P68369	102120	96091.2	99248.4	108274	78206.8	103567	0.949041	0.701787	0
P68372	50867.1	57783.2	110495	53566.9	53886.8	62890.7	0.809575	0.467639	0
P68510	1494729	1389573	1315710	996813	1031562	1171332	0.747921	0.0281876	0
P69566	20684.4		6181.3	29441.4	26343.2	34954.7	1.15254	0.902826	0
P69744	9563	9703.4	7465.3	8094.5	9190.3	6605.3	0.876497	0.520854	0
P70122	60936.3	63447.5	58584.7	35206.3	28853.8	38980.8	0.549541	0.00919926	-1
P70168	1275624	1347741	1391472	904491	935478	997686	0.694497	0.00949591	0
P70182	29059.7	26799	26076.2	35916.5	28314.2	32322.4	1.15392	0.247648	0
P70188	389804	57483.9	59828	350950	333360	367137	3.12143	0.176461	0
P70191	63325.4	72844	68987.7	48608.7	57065.9	65072.6	0.813537	0.113861	0
P70195	209649	203181	221396	213538	196716	216647	0.971184	0.696209	0
P70196	121903	145259	108802	129894	125255	142736	1.04593	0.749333	0
P70202	108762	113249	107637	79475	86016.7	79459.6	0.729946	0.0238625	0
P70227	25082	23494.3	20065.9	22601.5	33945.6	22575	1.11613	0.626216	0
P70245	18811.7	13413.8	14128.1	18080.2			28.6923	0.12399	0
P70268	21119.9	14704.7	24372.4	20196.3	14833.7	14263.1	0.812261	0.396631	0
P70271	11095.4	10459.8	9897.6	10268	14385.9	8268.7	1.00311	0.990093	0
P70274		3042.4			3927.2	7104.9	0.51627	0.690846	0
P70279	30865.9	26998.6	25853.8	30703.1	29072	35808.8	1.12088	0.310668	0
P70280	820691	856223	836565	814186	1047330	1.15345e+06	1.16674	0.25398	0
P70288	123348	120800	115019	92327.4	92354.4	112217	0.809261	0.0569887	0
P70295	575626	485960	445664	925623	854673	759222	1.65989	0.0270337	1
P70296	563638	446999	514782	164246	285718	319342	0.478682	0.0360665	-1
P70297	6634	8200.8	16893
P70315	163841	215856	211831	243823	203781	224428	1.12212	0.418855	0
P70335	52412.3	41949.4	34493	47588.3	50704.7	43025.4	1.09124	0.66405	0
P70343	45280.6	47313.6	47959.4	47853.8	40374.4	43175.3	0.916833	0.378439	0
P70349	94727.7	90882	92036.7	77343.7	98497.8	73751.6	0.87639	0.397159	0
P70353	252122	180925	195105
P70362	2611152	2924154	3148542	2225547	2283849	2563326	0.801277	0.0499517	0
P70372	755126	773612	889062	776251	710857	782882	0.924264	0.367991	0
P70387	19334.5	19792.6	16900.5	33676.7	31367.1	40959.9	1.85179	0.00949275	1
P70388	10441.4	14478.2	12603.4	7419.7	17710.9	15135.4	0.996973	0.992758	0
P70399	283479	288249	319154	324821	335146	325912	1.08899	0.317087	0
P70403	4770288	4996089	5223438	5890491	5924547	6.52483e+06	1.20192	0.0430075	0
P70404	262823	247195	260561	321314	300820	317639	1.19852	0.0542364	0
P70408	51828	36636.8	51120.2	65761.5	38952.5	49143.7	1.07175	0.777726	0
P70414	32405.8	28757.3	24745.8	38409.2	37352.2	51967.3	1.4532	0.0581801	0
P70434	1226034	1302858	1385973	893986	735506	810029	0.611245	0.0112055	-1
P70441	19845.5	18600.1	18188.6	18024.4	15811.8	8819.6	0.708344	0.284006	0
P70451	278906	286465	286446	217577	219511	241752	0.78238	0.0202518	0
P70452	1111572	1200519	1470600	937287	855347	984915	0.725546	0.0364808	0
P70460		20927.5	14427		9090.5		3.05381	0.662551	0
P70658	17653.2	17570.5	22208	14106.5	19525.6		1.00574	0.980499	0
P70663	79983.7	74911.1	73678.1	56693.9	60380.6	83362.4	0.84977	0.257788	0
P70670					230362
P70671	28526.9		19606.3	38740.2	40272.7		1.34461	0.316028	0
P70677	100804	129511	119205	74452.4	75232.1	78681.9	0.645389	0.0171403	-1
P70691	526519	663406	832480	358174	482572	531467	0.669344	0.0938593	0
P70695	126253	117225	146233	121500	114044	119462	0.898779	0.28767	0
P70698						25339
P70700	25986.9	35057.3	21217.5	21738.8	17039.9	11758.1	0.598058	0.145073	0
P79568	164655	103289	166365	102043	215889	237764	1.20675	0.617734	0
P80314	222803	184028	233118	164272	122609	182189	0.714282	0.0738025	0
P80315	271416	427970	451036	299253	206078	394561	0.761091	0.348995	0
P80316	568904	596272	506243	728330	730058	751817	1.3025	0.0450327	0
P80318	2431431	2516715	2367243	2638962	2420667	2.66593e+06	1.03726	0.655329	0
P81117	48703.8	55558.4	50478.4	78881.8	66797.6	78796.4	1.42364	0.0222852	0
P82198	60382.4	67639.4	65819.1	81724.4	76192.3	73036	1.17104	0.159779	0
P82350	1269252	1297845	1249884	1537740	1525518	1669680	1.21775	0.0383914	0
P83093	20588.9	16692.5	17017.3	13177.4	6904.7	17458.2	0.636483	0.196876	0
P83870	17471.4	16543.8	10243.5		12203	9679.4	0.726396	0.238714	0
P83877			47974.6			36607.9	0.899859	0.417505	0
P83887	54387.5	84776	88993.5	52982.2	76039.6	83744.1	0.920716	0.750801	0
P83917	5499153	6277941	6079140	5907537	5391459	5.93773e+06	0.949264	0.550652	0
P84089	8516.6	6778.6	5955.4	9349.7	8666.9	6958.6	1.15898	0.482157	0
P84091	109493	122793	116865	113821	142191	150860	1.13833	0.294848	0
P84096	257158	237629	240076	265504	294264	324079	1.17887	0.106375	0
P84099	550248	564080	539102	574692	576792	637529	1.06232	0.415365	0
P84104	31337.5	39661.7	23784.8	35683.6	47309.7	23385.5	1.08227	0.828584	0
P84228	17236.6	14992.8	14680.6	22671.7	21748.2	18714.3	1.32167	0.0890101	0
P85094	147721	137886	157192	116666	137552	132177	0.856748	0.147871	0
P97290	153816	161248	117376	143230	122897	136142	0.921067	0.617734	0
P97298	213984	196856	170813	205525	220605	242957	1.1327	0.315605	0
P97300	8572	9146.2	8318	11339.9	17204.8	19788.5	1.7778	0.0368719	1
P97304	31646.2	35521.2	35248.6	9230	13898	20319.5	0.396753	0.0222524	-1
P97310	55897.7	48019.5		63008.1		46125.8	0.995417	0.978601	0
P97313	1081782	1080072	1039401	959571	968400	1.06652e+06	0.918409	0.263263	0
P97314	189140	216098	221810	167491	166924	172711	0.796647	0.0443412	0
P97315	98893.8	94938.3	90884.7	111851	106512	87779.1	1.05173	0.741344	0
P97333	30361.3	27947.8	31785.1	47653.2	47849.2	42094.5	1.50045	0.0204281	1
P97351	123968	106844	119394	141761	151306	166637	1.28975	0.0360731	0
P97352	383121	444324	478730	259319	292484	412162	0.714092	0.0866458	0
P97355	14686.9	20675.5	18258.1	23697.8	20455.4	23610.8	1.25136	0.160942	0
P97360		27038.9			33794.2		1.07743	0.933879	0
P97364	151186	137473	124617	158872	185107	211743	1.31659	0.0757365	0
P97366	9998.9	18100.4	12544.1
P97370	5543.6
P97371	45447.5	55002.1	58663.7	47904.5	59452.8	65476.7	1.06476	0.670133	0
P97372	30602.7	37005.2	46197.1	27239.4	21776.5	22868.3	0.626703	0.0432311	-1
P97376	66319.7	96737.4	96512.4	117747	103557	100336	1.23324	0.267458	0
P97386	50921.4	58421.7	57597.7	78116.2	51275.7	77185.1	1.19645	0.315507	0
P97390	40920.7			42431.4			1.00991	0.978601	0
P97393	2175.3		3059.9
P97412	20949.3	25721.6	33501.2	27812.5	12081.7	13305.8	0.61721	0.220312	0
P97429	268271	313902	351674	355302	306878	369620	1.08909	0.472175	0
P97443	79608.6	79058.9		102079		190875	1.41281	0.332764	0
P97447	17986.6	16750.9	14790.2	18537.5	15370.8	14863.8	0.966275	0.825629	0
P97449	248995	249363	263002	164324	154624	214210	0.681408	0.0224134	0
P97450	112429	86217.8	126876	75063.3	59664.6	124479	0.754961	0.318924	0
P97452	14423.9	12390.4	12910.9	9946.2	10261.9	9432.7	0.73441	0.036507	0
P97457	262581	191380	172478	330110	311489	286271	1.47726	0.0858746	0
P97465						21512.3
P97470	97599.6	95863.5	107775	91678.5	94216.5	103348	0.94367	0.434965	0
P97471	28818.4	31835.1	29215.4	27430.8	29157.3	26185.4	0.905207	0.36088	0
P97478	35003.8	34517.3	28510.5	43673.9	33316.6	32053.7	1.08725	0.652508	0
P97492	68080.8	68932.9	69078.9	56975.6	53607.3	53009.1	0.779743	0.0340995	0
P97494	17624.6		9976.4	27924.5	32029.3	24966.5	1.81673	0.0951102	0
P97496	6525	8238.1	9871		9206.8		5.49331	0.116766	0
P97499	7950.5		9397.6		12956	8504.5	1.12275	0.888158	0
P97501	845522	885753	891565	850051	661473	842522	0.87655	0.248231	0
P97807	35721.5	41322.7	45182.7	51721.1	34263.2	25026.2	0.857821	0.617392	0
P97808	187735	221509	260525	183680	186192	179618	0.813437	0.149521	0
P97823	80630.3	93187.8	91834.2	59500	62509.6	63311.5	0.686791	0.0146846	0
P97855	59459.3	56409.5	63417.6	114927	116536	128145	1.97118	0.00567549	1
P97864	1459620	1470168	1486224	2268954	2466891	2.71684e+06	1.65416	0.0069211	1
P97868		19490.6	12944.9	21962.3	27928.3	20329.6	1.32572	0.271333	0
P97872	10183.3	11406.5	10692	13227.3	19106.2	14446.9	1.40785	0.0866535	0
P97873		37580.9	36917.1
P97875	56861.5	81838	78633.5	48488.5	52516.2	28113.8	0.570544	0.112298	0
P97927	297503	323330	358929	402548	382774	455109	1.24462	0.0528498	0
P97930	231752	224265	275928	231508	196338	217464	0.868134	0.217395	0
P98078	139902	167336	183324	94356	71566.9	67600.7	0.465655	0.0149653	-1
P98083		29115.1	26575.7
P98086	35935.8	32349.9	35102.6	43261.7	39277.4	38750.8	1.15271	0.181825	0
P98192	9785.6		11603.8		10888.1		1.47499	0.547695	0
P98195	28285.2	27604.2	23235.6	18446	28842	27787.9	0.917968	0.681047	0
P99024	423042	384564	400938	371214	413769	455692	1.00616	0.950946	0
P99026	108553	105883	118390	91147.5	92575.8	85799.3	0.796361	0.0529101	0
P99027	11454.2	13826.8	12966	18466.1	15077.2	17117	1.30116	0.0662044	0
P99028	18637.7		27340.3		14421.7	27972.3	0.912508	0.775791	0
P99029	1115082	1118763	1133046	1276758	1404549	1.54686e+06	1.23044	0.0454208	0
Q00196					21745.5	12572.5
Q00262	207562	189781	207333	161214	141411	153374	0.740714	0.0229291	0
Q00519	1528389	1403811	1434258	1619010	1579266	1.73928e+06	1.11112	0.189222	0
Q00558	79415.6		57344.2	55560.6	38447.7	36498.9	0.671823	0.141781	0
Q00612	1763802	2002689	2205081	1627947	1360440	1.49828e+06	0.739496	0.044579	0
Q00623						18124
Q00724	235509	228995	219031	164216	127442	140354	0.618016	0.0172334	-1
Q00897						80951.2
Q00898	58252.7	54561.2	69031.9	58571.8	56836.3	56880	0.935699	0.526444	0
Q00899	84406.9	107319	106579	78494.2	75592.4	102928	0.843664	0.249294	0
Q00915	165550	149830	170955	111268	110790	135238	0.719971	0.0196162	0
Q00993	29659.6	28069.9	23418.7	26007.8	27777.9	35821.3	1.08007	0.616661	0
Q00PI9	229067	252824	214733	301739	275495	274276	1.20285	0.142053	0
Q01149	18180.2	37555.5	27645.6		23893.5		0.976943	0.936483	0
Q01237	40839.7	31068	43435.6	50801.6	64752.9	85805.8	1.69405	0.0473673	1
Q01279	109783	59434.2	53265.2	91755	29410.5	55445.1	0.742091	0.548591	0
Q01320	6146					11224.9	1.18925	0.947974	0
Q01339	60279.1	65314.9	63854.9	52564	53978.9	58512.3	0.855836	0.0744762	0
Q01705	37411.2	49584.5	43806.6	43812.6	35836.1	45922.6	0.944382	0.694207	0
Q01730	1580202	1760409	1640835	1988451	1933659	1980072	1.16553	0.110118	0
Q01768	134235	124772	145332	108730	152321	146376	0.981459	0.903077	0
Q01853	764396	904545	833020	1674207	1604367	1766924	1.98504	0.00567549	1
Q02013	13468.1	10020.2	11725.4	19661.9	25222.3		2.86838	0.0790985	0
Q02053	16552	16401.8	8185.1	13752.2		14786.6	1.98361	0.418855	0
Q02105	237005	211236	212359	229510	187645	202423	0.919873	0.476163	0
Q02248	5391.2					3687.3	0.857253	0.662926	0
Q02566	21770.9	23613.5	11355.7	27315.5	19455	25889	1.30784	0.421807	0
Q02596	1778211	1637793	1845360	738346	993933	976419	0.502078	0.00943247	-1
Q02614	60330.7	74588.9	152788	118859			0.826343	0.68261	0
Q02788	190660	224098	214152	153695	158926	175768	0.763693	0.0322694	0
Q02819	22359.1	30489.1	29820	26894.4	38306.7	43810.2	1.28211	0.254088	0
Q03141	17680.5	13719.2	22535.9	7415.8		11508.1	0.634824	0.219149	0
Q03147	338173	267940	589538	331457	180585	350413	0.719662	0.381146	0
Q03173	947781	1040742	1001988	807728	769682	891988	0.81059	0.0412951	0
Q03249	27221			17121.8		22208.7	0.840023	0.249552	0
Q03265		20167.2	23807	16553.3	14333.8	37100.5	0.406721	0.411164	0
Q03350	49426.5	63135.5	55273.6	67974.3	74999.6	75673.9	1.28526	0.0743805	0
Q03366	38426.5	46030.7	27208.9	668153	776726	855425	20.6108	0.00242007	1
Q03958				191972
Q04447	171198	189478	195268	229104	214676	225353	1.18429	0.0835577	0
Q04690	150348	179779	160057	177936	174454	209551	1.12591	0.266695	0
Q04692	272827	275514	307589	405509	413405	380228	1.37806	0.0247714	0
Q04857	15161.5	14960.9		21496.6	31059.1	22642.5	0.292537	0.558862	0
Q04863	125008	156547	157036	101813	85471.3	94131.4	0.632491	0.0203044	-1
Q04899	9720.5	17460.6	16265.7	6548.2	19567.9	19978.9	0.958381	0.936913	0
Q05117	130001	146443	153611	120003	121099	128493	0.84629	0.0866458	0
Q05186	177110	206425	194468	141414	145036	159731	0.759096	0.0283442	0
Q05421	67191.4	62095.8	65919.8	39519.6	48205.4	63502.5	0.747422	0.104639	0
Q05512	74763.7	75132.8	78519.6	103470	98646.3	86274.7	1.23752	0.110523	0
Q05685	662285	804001	817353	465707	381049	419658	0.545616	0.0110538	-1
Q05769	125302	144702	155073	75931.2	77532.1	83077.6	0.548616	0.00696898	-1
Q05793	2725758	2980548	2984841	2330199	2005506	2208707	0.739284	0.0247714	0
Q05816	722662	638512	672442	976995	881547	979209	1.37155	0.0202518	0
Q05895	448267	437182	434233	338509	388503	427867	0.856206	0.133836	0
Q05920	2129895	2134872	2366937	2169963	1914021	2.10795e+06	0.917435	0.316179	0
Q05CL8	38982.7	59900.9	63339	41507.9	38874.8	56094.2	0.834403	0.417229	0
Q05D44	72412.7	79118	79257.2	54437.1	57359.9	53110.8	0.702504	0.0186096	0
Q06180	17320.6	21291.4	24861	27602	34582.9	45604.1	1.65181	0.0501019	0
Q06185	420379	473416	441752	604616	609984	574311	1.31751	0.03763	0
Q06318						62780
Q06890	60420.2	71924.5	68876.7	101169	102371	80374.1	1.38207	0.08166	0
Q07076	923364	693542	494618	698378	657165	723750	0.998482	0.995054	0
Q07235	35794.4	29882.9	37327.5	25617.8	43323.7		1.13261	0.659284	0
Q07417	47937.3	40978.8	30222.2	66268.1	66836.9	51477.9	1.53904	0.107641	0
Q07797	67825	57740.9	87723.3	35818.7		33396.5	0.739674	0.595115	0
Q08091	60645.6	62280.8	58629.8	70227.2	63961.7	59530.3	1.04654	0.701107	0
Q08093	36245.3	35608.2	35652.1	19214.1	33269.7	25565	0.696	0.124343	0
Q08122	27749	31109.5	34418.4	21917.6	29825.2	22191.8	0.773887	0.16844	0
Q08288	1052901	1164861	1112148	932112	1013760	1.11648e+06	0.902133	0.254088	0
Q08509	51738.2	52948.4	59906.6	40119.1	34916.4	38454.2	0.677943	0.0146691	0
Q08642	254864	240653	181587	204880	194121	213790	0.898228	0.501416	0
Q08857	138089	129024	153224	112000	104978	140101	0.83048	0.1252	0
Q08874	11657.2	17636.9	8788.2		13970.6	12847	2.31476	0.405317	0
Q08879	8312.7	7655.6	13613.2	9381	9451.7	7530.3	0.901077	0.685048	0
Q08890	499338	434813	410089	487475	569790	559589	1.18335	0.192381	0
Q09200	296000	231037	267821	267650	220286	298412	0.969717	0.828094	0
Q0GA42	68578.8	78985.2	85891.5	70171.7	87543.5	90293.4	1.04211	0.757931	0
Q0II04	79078.5	63817.7	74008	41624.6	49684.1	20656	0.477068	0.0886334	0
Q0KL02	65337.8	72160.9	70325.4	62667.5	49449.5	47783	0.751212	0.089031	0
Q0P5W1	5829	11164.6	8319.2	5960.3	7399.3	13061.6	1.00332	0.992441	0
Q0P678	223666	170852	181651	189364	150206	182810	0.892559	0.440708	0
Q0VBD0	212368	198805	233511	161991	168322	161142	0.750702	0.0277023	0
Q0VBL3	192170	186321	151726	230659	245690	198584	1.25283	0.202325	0
Q0VEE6	951552	963234	1167597	987039	688929	899517	0.815608	0.211008	0
Q0VGB7	538057	700874	722659	609292	884395	974003	1.22275	0.333483	0
Q11011	94833.9	97378.2	67915.1	123474	122602	130900	1.44211	0.072631	0
Q11136	2072538	2184930	2148426	1468125	1442025	1.58813e+06	0.689681	0.00905284	0
Q149B8	326868	394756	219430	306653	259213	285476	0.912893	0.719748	0
Q149L6	17344.3	15691.6	10703.6
Q14AX6	94697.1	119182	174871	62232.5	55757.2	111747	0.571338	0.114839	0
Q14CH7	41190.4	41162.3	43013.7	47566.4	49668.9	56450	1.20182	0.0490695	0
Q18PI6	45469.8	48518.7	49864	43229.3	30225.1	57163	0.863793	0.486136	0
Q1XH17	2057967	2163150	2139408	2536110	2029203	2.23481e+06	1.04656	0.685787	0
Q2HXL6	67765.6	73590.8	68352	78194.1	77798.3	68941	1.05311	0.659476	0
Q2KN98	339954	340469	332293	400982	424354	467350	1.25204	0.0329629	0
Q2NL51	1475586	1366182	1311705	2177802	2313486	2.54789e+06	1.6641	0.00830165	1
Q2TBA3	330883	255146	242798	177468	144128	150455	0.562752	0.0233201	-1
Q2TPA8	132086	145506	161970	114278	100714	110918	0.730166	0.0274772	0
Q2YDW2	189304	186859	190536	196473	176153	194002	0.981544	0.815208	0
Q2YFS1	92142.9	90043.2	100894			21103.6	0.449692	0.129801	0
Q32NY4		39671.2	22613.1	27796.7	37842.8	41165	1.11192	0.696617	0
Q32Q92	408248	406577	344207	302864		316412	0.771162	0.0541212	0
Q3KNM2	23379.3	22400.6	37986.2	9965.3	10381.3		0.4817	0.0813156	0
Q3SXD3	74459.2	86599.1	90065.7	64739.5	71321.7	53535.4	0.739281	0.104639	0
Q3T9E4	39509.8		31517.1		62672.5		1.32446	0.204287	0
Q3T9X0	9899.6	13959.9	17474.7	12568.9		5653.4	0.892724	0.854764	0
Q3T9Z9	198896	191346	199076	292769	312715	254163	1.42857	0.037278	0
Q3TA38	18200.7	20447.8		17920.4		24677.7	1.02676	0.986412	0
Q3TA68	73152.5	52198	49902.1	66315.8	87847.5	72467.9	1.28122	0.249294	0
Q3TAP4	46437.9	44931.7	44525	32175.5	38948	40376.3	0.8026	0.0729424	0
Q3TB48	128683	88951.3	119435	106694	85879.8	110757	0.88987	0.486414	0
Q3TB82	136867	147556	140414	228516	397633	437921	2.37048	0.0215989	1
Q3TB92	53148	54314	42813.4	60028.7	73790.4	60230	1.27015	0.179751	0
Q3TBT3	94956.3	123263	123881	72033.7	44836.3	67488	0.522566	0.0283442	-1
Q3TBV4	58248.3	77291.4	110113	21657.7	28477.5	33639.4	0.341225	0.0150467	-1
Q3TBW2	305500	261250	289649	264704	238416	257761	0.87415	0.180588	0
Q3TC33	19936.1	14779.2			17122.9		1.06669	0.707408	0
Q3TC46	43163.3	41837.3	46974.2	43900	34645.2	27606.5	0.777424	0.23929	0
Q3TC93	100818	62513.3		70267.7	56044.4	58522.1	0.772405	0.236428	0
Q3TCH7	152980	144971	194274	132885	116916	153225	0.806451	0.139527	0
Q3TCT4	75243.5	62002.4	76030.8	84478.5	75796.7	83179.8	1.12541	0.275971	0
Q3TCV3	14939.3	15663.6	14157.9	20309	19032	14576.9	1.17308	0.37785	0
Q3TDN2	46777.2	56510.7	56755.5	28940.9	22597.5	32338.9	0.511498	0.0115894	-1
Q3TDQ1				3831.9
Q3TDX8	53222.6	52969.6	58099.4	71363.6	58603.1	64540.9	1.16084	0.170608	0
Q3TFD2	154299	148913	166126	158400	202115	222593	1.21015	0.166288	0
Q3TGF2	61556.2	63814.4	69450.3		63656.3	82775.3	1.95825	0.366012	0
Q3TGW2	80237.1	74166	70190.6	88017.5	90956.7	107989	1.25247	0.0644036	0
Q3TH73	30082.5	29340.5	24035	53791.9	64884.2	60430.4	2.11323	0.00923169	1
Q3THE2	62174.2	56162.8		85737.5	67408.2	76982.9	0.854797	0.755147	0
Q3THK3	56622	70409.1	79224.7	71133.8	82983.5	77611.3	1.1125	0.461684	0
Q3THW5	25438.2	26794.4	20686.6	31202.5	28949.6	49800	1.44678	0.126237	0
Q3TIR3	230478	274223	389086	137517	107112	132817	0.422687	0.0149055	-1
Q3TIU4	66927.9	65482	63594.5	85793.8	74078.2	82857	1.21498	0.0686618	0
Q3TIX9	1434033	1286217	1265544	1038141	1125549	1.23959e+06	0.838257	0.104801	0
Q3TJD7	34173.6	39127.6	39010.6	31907.8	23584.8	32500.5	0.763517	0.0883455	0
Q3TJZ6	45478.5	32605.4		65340.5	55269	46553.1	0.979776	0.968389	0
Q3TKY6	41605.7	55086.9	39362.7	122427	52406.7	39040	1.3813	0.492159	0
Q3TL44	12834.9	18716.9	16134.6	14593		12120.8	1.70872	0.563422	0
Q3TLH4			13356.2
Q3TLI0	315701	276060	234536	231525	227016	283640	0.884651	0.411164	0
Q3TLP5	115699	120028	105050	98922.6	102514	99886.5	0.870271	0.191927	0
Q3TLS3	128981	113010	114370	114780	131314	125624	1.0254	0.818683	0
Q3TMH2	44296.7	46000.4	47985.4	35025.7	33355.4	33981.7	0.727751	0.015112	0
Q3TMP1	137641	163495	148146	96141.6	108846	119874	0.70952	0.0279833	0
Q3TMX7	27629.3	16813.2		32770.7	31565.6	46240	1.42158	0.22836	0
Q3TNA1	239574	248272	278465	239916	147742	189598	0.727581	0.125625	0
Q3TNH5	74309	78111.9	76184.4	83587.7	76664.7	82324.1	1.04234	0.598509	0
Q3TP92	21038.7	16265.9	12515.6		12141.1	21208.8	0.898184	0.709635	0
Q3TPE9	23658.4		28648	47148.4			1.26986	0.301459	0
Q3TQB2	16776	14721	15929.5	19207.5	15372.8	16925.5	1.0644	0.595709	0
Q3TRM4	24380.8	29933.5	28457.5
Q3TSG4	23425.7	17430.3	11640.2		13450.9	11159.1	1.04257	0.944431	0
Q3TT38	13049.6	8658.9	14852.3	11601.8		11481.9	1.00729	0.9757	0
Q3TTA7		13871.5				10891.4	0.896293	0.36211	0
Q3TTY5		78646.5	102243	46371.4			0.622619	0.18576	0
Q3TUA9	115168	109372	132319	94082.4	76983.7	99512.1	0.743197	0.043448	0
Q3TUH1	11756.9	8448.6		6468.6	7655.7	15482.8	0.530487	0.384807	0
Q3TV70	44812.6	40899.4	34123.6	44703.2	40597.1	53292.2	1.1365	0.389916	0
Q3TVC7	14983.3	15890.8	17154.6	16457.2	17788.7	16973.4	1.04915	0.593066	0
Q3TVI8	6056775	6468993	6957369	5368410	5163066	5686196	0.818738	0.0433255	0
Q3TW96	96687	72039.8	94843.8	47473.7	54379.3	52400.3	0.579279	0.0168251	-1
Q3TWF6	135043	135893	140737	112956	107885	118816	0.810372	0.0274772	0
Q3TWI9	13134.6	12508	14807.2	13674.3	13913.7	27995	1.27616	0.374114	0
Q3TWN3	761929	827221	796181	842573	776148	854789	1.01878	0.818683	0
Q3TX08	252578	320247	256525	379848	421855	422024	1.45711	0.0343098	0
Q3TXU5		29254.7	28714.1		36749.3	41043.6	1.19717	0.721857	0
Q3TYS2	113504	115046	107847	116728	117565	130642	1.06515	0.422866	0
Q3TZM9		8263.9	13475.6
Q3TZX8	21891	17125.9	18889.6	26386.9	25646.1	36893.2	1.49575	0.0454208	0
Q3TZZ7	321448	305757	314254	192203	173012	204445	0.593395	0.00666457	-1
Q3U0B3	3012921	3034908	3129516	1751859	2048085	2862279	0.69841	0.0665992	0
Q3U0J8	94404.6	85153.2	79950.2	81773	75210.5	94439.7	0.950176	0.645685	0
Q3U0K8	138507	149110	146016	126275	123074	131582	0.863432	0.0824788	0
Q3U0M1	5777		10812.9			14502.1	1.85367	0.358988	0
Q3U0V1	14147640	15198930	14832630	22078530	21579750	2.37662e+07	1.49928	0.00829596	0
Q3U0V2	110720	92394.9	115780	111730	106882	121506	1.0516	0.621008	0
Q3U186	390022	379823	351254	408784	422884	465731	1.1367	0.171298	0
Q3U1F9	16093.2	16348.7	21008.2	15644.6	14734.9	26366.3	1.0144	0.952982	0
Q3U1G5	518191	533631	491528	569914	394626	434610	0.880507	0.443401	0
Q3U1J4	66048.7	51146.3	47302.4	53980.1	45448.1	78527.6	1.046	0.845201	0
Q3U1T9	11214450	3967758	10567890	14351490	13700340	1.50885e+07	1.816	0.175987	0
Q3U1Y4	104058	98082	108742	73468.9	80730.3	78428	0.735492	0.0194029	0
Q3U213	152388	152045	150454	129026	122914	119921	0.803053	0.0489512	0
Q3U276	125384	83624.9	24559.7	173250	85224.6	93859.7	1.72225	0.432038	0
Q3U2A8	106319	105844	97903.8	172136	115757	117583	1.26383	0.243371	0
Q3U2C5	762844	795302	784274	1258398	1330308	1.4651e+06	1.6977	0.00644494	1
Q3U2S4	235458	233491	240000	248419	251988	282869	1.08404	0.255483	0
Q3U2S8	40033.7	62411.9	42840.5	47494.2	50725.1	66414.6	1.12371	0.585225	0
Q3U308	18544.4	11485.9	19946.4	24392.4	29135.8	23703.4	1.55549	0.101876	0
Q3U319	21173.3	13890.7	18401.7	22084.5	19313.5	16020	1.0622	0.788825	0
Q3U3J1	49378.2	72099.4	69361.2	68540.6	61141.8	73894.1	1.05982	0.731787	0
Q3U3W2		26285	24223.7
Q3U3W5	69376.9		60710.2		71070	12893.7	0.593276	0.500089	0
Q3U422	143951	192262	194178	195925	226883	249871	1.25187	0.161638	0
Q3U436	32921.5	33152.9	36576.6	31088.9	68208	22303.9	1.03992	0.935036	0
Q3U481	84467.4	81866.2	96892.2	55917.7	59076.9	45238.8	0.596023	0.0245544	-1
Q3U4G3	487632	409702	473558	525256	603032	653159	1.27563	0.0628786	0
Q3U5F4	44440.6	47911.2	42051	52052.7	45840.3	41660.1	1.01765	0.903544	0
Q3U6Q4	74898.1	45839.9	62408.2	53724.7		55640.5	0.834524	0.370402	0
Q3U7K7	84901.2	79295.2	63029.5	9554.9	8035.9	7558	0.359799	0.0480745	-1
Q3U7R1	74773.3	55658.2	63316.6	33877.4	33434.1	38147	0.537926	0.0104642	-1
Q3U7U3	71322.9	41653.4	50610.6	63464	103946	80675.6	1.49777	0.172221	0
Q3U821	16897.6	15305.4	18739.5	9127.1	9939.4	6546.3	0.488176	0.0228482	-1
Q3U829	77530.2	82370.2	79205.4	84330.1	106103	127768	1.28975	0.113812	0
Q3U9D6	19850.1	16524.5	25844.6	28475.6	19441.8	16101.3	0.999381	0.997953	0
Q3U9G9	77674.4	63845.1	41119.3	53592	83946.2		1.0709	0.835001	0
Q3U9N9	937251	897000	1178586	1490121	2050074	2.25779e+06	1.8765	0.0206678	1
Q3UA06		27219.3	42089.9	94707.9	91740.6	24125.7	1.70212	0.39047	0
Q3UBG2	15510.8	19201.6	17562.3	24178.1	26851.2	23558	1.40533	0.0424748	0
Q3UDE2	27215.8	28873.8	23253.1	29185.2			1.05849	0.638788	0
Q3UDP0	35732.5	35608.1	74663.9	55291.1	38507.6	34993.1	0.906321	0.787125	0
Q3UDR8	225860	248723	266323	168403	199765	237414	0.797256	0.111264	0
Q3UDW8	106618	90873	95598.9	119200	86876.7	95546.7	1.00466	0.976944	0
Q3UFF7	91240.2	117917	115131	70715.7	89411.1	98470.4	0.781415	0.147034	0
Q3UFK8	21279.4	22637.6	20610.7	32045.9	28620.8	23891.4	1.27956	0.151784	0
Q3UFS0	109248	116139	118628	160642	156537	144077	1.31712	0.0395873	0
Q3UFS4	61887.5	42465.5	59557.7	49814.5	57493.1	65336.4	1.04306	0.813765	0
Q3UFY7	118644	40660.8	282016	30941.4	30135.2	33188.5	0.278466	0.0986188	0
Q3UFY8	298541	296548	317092	230765	221753	244221	0.750425	0.0141123	0
Q3UG98					33252.8	12992.9
Q3UGS4	28256.4	39455.6		57573.5	46668.5		1.33807	0.818683	0
Q3UGY8	109238	144030	187884	95080.5	78202.5	58135.1	0.517776	0.0579253	0
Q3UH06						251852
Q3UH60	27254.7	21405.4	25954.8	21671	28409.9	25246	0.991396	0.958009	0
Q3UH93	101058	101082	91491.3	83812.3	88906.2	106705	0.931239	0.497371	0
Q3UHA3	11093.9	13518.8	12568	9445.4	16752.5	18502.8	1.13817	0.625286	0
Q3UHB1	235986	163234	164686	160447	132848	179164	0.829829	0.330618	0
Q3UHC2	111529	102368	118675	132578	102974	129878	1.07499	0.532956	0
Q3UHH1	151430	107652	147573	155356	151467	134147	1.07595	0.671265	0
Q3UHH8	276750	291793	294058	266474	315585	324197	1.0291	0.769566	0
Q3UHI4	11192.3	15450.8	9958.2	20309.9	18847.1	15492.9	1.48409	0.119336	0
Q3UHJ0	539892	551183	446991	605020	673402	662896	1.24449	0.119711	0
Q3UHN9	55776.1	55614.2	60835.5	102527	103744	126608	1.89211	0.00567549	1
Q3UHQ6	21880.5	26441.6	40761			34825.8	8.58589	0.125625	0
Q3UHX0	21259.3	16364.4	22804.6	12397.1	13177.2	21965.3	0.754405	0.241582	0
Q3UHX2	419706	388154	601368	276266	306394	337438	0.651677	0.0485237	-1
Q3UHX9	52649.1	53448.4	55116.6	41979.4	43906.9	28567.6	0.685609	0.112729	0
Q3UI43	147084	144919	156079	110186	120154	138118	0.80505	0.0475806	0
Q3UIU2	16041.2	27932.8	22496	8496.6			4.68276	0.325671	0
Q3UIZ8	272394	353047	356547	269791	321173	343610	0.937612	0.656435	0
Q3UJ81	65877.7	62619.4	69575.9	162972	173737	150438	2.41514	0.00567549	1
Q3UJB0	1022139	1209321	1058436	163836	123139	135616	0.125679	0.00242007	-1
Q3UJB9	34677.5	36428.6	41429.6		37179.5	136818	1.71721	0.248191	0
Q3UJD6	157912	197569	209600	260116	189735	208960	1.14396	0.433537	0
Q3UJK4		15704.6	13484.2	9491.8			0.845874	0.33468	0
Q3UJP5	25116	29418.3	25536.5	17036	16130.4	25075.9	0.702503	0.0747814	0
Q3UJU9	72505.1	94598.1	101315	80663.7	62836.6	75558.6	0.805772	0.198954	0
Q3UKC1	1042389	733039	1164663	1508589	1544040	1.70048e+06	1.61662	0.0385592	1
Q3UKJ7	25460.8	17016.5	11076.6	25603.2	49595		3.03505	0.0979982	0
Q3UKU1	11022.1	14027.9	7736.9	8328.1		13340.3	1.22998	0.620671	0
Q3UKU4	21733	23405.2	25402.3	30502.8	21982.8	14918.6	0.902428	0.736694	0
Q3ULB0	19711.3	21072.1	29338.7	21632.3	26827.7	12998.3	0.837597	0.599824	0
Q3ULB1				20774.6	19613.4	10878.5
Q3ULD5	46778.7	28549.2	43028.7	36744.6	40386.2	27105.7	0.872619	0.613311	0
Q3ULF4	767979	910359	924732	735536	577907	636462	0.7351	0.0578986	0
Q3ULJ0	27283.2	24003.8	31308.3	22021.4	19260.4	29958.6	0.837908	0.295756	0
Q3UM18	36184.7	31278.9	41121.9	28144.8	27466.8	39491.8	0.853921	0.315507	0
Q3UM45	1980288	2027178	2526732	2105955	2039148	2.24576e+06	0.966395	0.750741	0
Q3UMB5	549236	554631	733972	529691	470640	518326	0.818625	0.150526	0
Q3UMB9	37940	48331	32608.4	69658.1	67755.2	70268	1.73965	0.0254484	1
Q3UMC0	353295	276006	287668	193378	217949	240032	0.699558	0.0401154	0
Q3UMR5		22523	31139.2	40322.9	41173.6	46847.1	1.41735	0.103397	0
Q3UMT1	248444	49334	53978.7	29545	38938	42883.3	0.413666	0.208789	0
Q3UMW7	93804.3	95712.3	90181.8	110666	111428	103240	1.14281	0.199716	0
Q3UMY5	144684	77534.6	160377	203419	195178	194784	1.59796	0.129373	0
Q3UN02	26190.4	20844.3	19887.7	49564.5	46410.1	42912.5	2.05117	0.0117529	1
Q3UN04	22792.4	18290.2	21958	32404.5	32854.2	19548.9	1.2923	0.340831	0
Q3UN90	6791.1	8398.9	12075.8	8448.5	6882.6	5565.3	0.764053	0.328863	0
Q3UNZ8	46428.6	51071.1	45420.4	36166.3	46844.9	43493.3	0.866007	0.281398	0
Q3UQ84	162571	155580	161168	137519	154818	163049	0.931544	0.400446	0
Q3UQA2	15336.1	6170.5		9710.9	14799.8	14036.7	0.57942	0.597838	0
Q3UR70		10567	12950	12118.6	8376.2	18976.7	0.521167	0.47338	0
Q3URD3	47486.2	46482.3	21147.8	32763.9	39566.5	49804.4	1.095	0.814628	0
Q3URS9	369155	379921	467567	259468	372434	442195	0.852043	0.428957	0
Q3USJ8	13282.4				22637.1		1.19649	0.870474	0
Q3USZ8	395140	369328	353619	468290	444169	489173	1.23236	0.0511826	0
Q3UTJ2	170800	177194	217977	165838	149980	184424	0.870675	0.232999	0
Q3UTZ3	37087.9	41008.6	30300.7	36303.8	35447	43389.5	1.04772	0.761334	0
Q3UU56	11777.7	15403.9	11845.6	17938.4	12599.7	10902.4	1.02865	0.911444	0
Q3UUG6	6068.7	5702.9	8546.9	7765.9	4927.3	10084.1	1.07383	0.804324	0
Q3UUJ4	90757.8	86185.1	103586	61553.2	63009.4	65398.5	0.667316	0.0112055	0
Q3UV17	201501	201096	223627	147161	132952	142662	0.663732	0.0102483	-1
Q3UV70	1266489	1284210	1285443	965961	1066356	1213551	0.82795	0.0700635	0
Q3UVK0	12814	8160.4	7425.9	9221.6		7975.6	1.51486	0.544162	0
Q3UW53	90722.7	108600	96472.8	74882.2	71867.4	78642.2	0.750471	0.0327204	0
Q3UWE6	48789	58892.7	69014.1	46013.6	46470.3	42877.5	0.759953	0.0967661	0
Q3UX43	28602.6	31794.1	26414.3	28942.3	29299.5	23650.2	0.925425	0.627923	0
Q3UZA1	47983.6	45874.4	39395.4	61397.5	53020.5	48197.6	1.19756	0.26947	0
Q3V009	49191.5	35380.4	35457.4	18369.5	32764.6	56400.1	0.805265	0.595709	0
Q3V140	81883	83369	79347.8	66710	64835.3	62070.8	0.777764	0.0410685	0
Q3V1T4	2136258	1623717	468967	1397412	1822572	2.00724e+06	1.43955	0.548347	0
Q3V1V3	454992	428436	416081	369968	304024	334829	0.761034	0.0478718	0
Q3V2Q8	104613	109364	126672	80636.4	80623.1	107770	0.771335	0.0725128	0
Q3V384			17086.4			23463.9	1.09454	0.975035	0
Q3V3Q7	227099	184305	199252	181205	182254	171503	0.863872	0.229979	0
Q3V3R4	144070	137225	245022	85111.3	67459.6	124374	0.519173	0.0636299	0
Q3V4B5	686981	349813	275565	395989	330866	364390	0.881239	0.734804	0
Q3ZK22			20363.8			31398.8	1.13763	0.504815	0
Q499X9	108169	114368	115437	95773.5	87326.9	98376.3	0.817786	0.0410685	0
Q4FK66		22475.8	13870.2		17063.7		2.20448	0.575073	0
Q4FZC9	220864	216076	320936	228288	188068	207123	0.819885	0.266672	0
Q4FZF3	98484.3	116188	110511	104414	88913.6	97922.5	0.880414	0.251177	0
Q4JIM5	12607.2	15837.8	18660.8	15251	21293.9	18399.9	1.15036	0.465154	0
Q4KML4	399676	371019	468850	588488	615575	540446	1.38784	0.0437713	0
Q4KMM3	113413	93151.8	85986.1	102750	132698	146143	1.27695	0.181492	0
Q4KWH5	102976	96603.3	104971	132737	134891	145045	1.33154	0.0150407	0
Q4PJX1	48157.3	87069.8	109167	65078.5	50796.6	53672.7	0.716579	0.304311	0
Q4PZA2	23598.5	17407.6	23142.5	27481.1	26874.9	20109.7	1.14036	0.523689	0
Q4QRL3	16304.2	21902.9	14167.3	20668.6	17829.3	18618.5	1.08782	0.673433	0
Q4U2R1	23537.4	21231.1	21510	35339.6	31318.7	24490.8	1.33769	0.14514	0
Q4VA53	40835.5	53799.4	51473.3		88702.3	125708	1.59458	0.243551	0
Q4VAA2	350838	461943	376348	566398	555302	611566	1.44122	0.034801	0
Q4VAA7	74243.1	84235.5	98116.2	57608.9	40081.5	71474.8	0.634398	0.0699539	0
Q4VAE3	1354932	301174	1143351	2510037	1866591	2055717	2.696	0.12919	0
Q4VBD2	14413.9		12211.4		14537.7	30495.5	1.34206	0.608457	0
Q4VBE8	62266.2	55142.6	84216.8	69060.8	49914.6	72440.2	0.935897	0.746626	0
Q4VC33	105679	112500	115451	85934.2	81282.4	93113.1	0.766197	0.0196007	0
Q4VGL6	40013.9	50989.7	44098.7	46483.5	66886.9	39888.5	1.09375	0.722314	0
Q501J2	190993	270670	294066	244689	220954	262184	0.96014	0.818683	0
Q501J7	82847.7	109200	114793	51959.8	59525.9	106960	0.671205	0.176461	0
Q504M2		8618.6	8234.4	9673.2	11629.4	13910.7	0.797526	0.745767	0
Q505B7	45667.4	56265.2	57237.8	82596.2	97246.8	74386.7	1.56816	0.0395873	1
Q505D1	67106.6	80234.3	85808.6	64372.3	79396.8	78443.1	0.937407	0.62562	0
Q505D7	91949.4	87073.8	96534	100648	106484	95054.4	1.07756	0.45931	0
Q52KE7	59141.7	74308.6	90857.7	92512.8	59437.2	56929.8	0.906212	0.713733	0
Q566J8	42030.9	39539.3	38108.6	47756.3	36496.3	53946.5	1.12116	0.425293	0
Q56A08	78693.8	97669.8	88610.2	99418.5	92895.3	112772	1.13228	0.271209	0
Q570Y9	1032021	897288	1114200	1228284	1181718	1.30145e+06	1.2023	0.0866458	0
Q571H0	18365.4	21005.3	27425.1	28846.7	31448.4	26331	1.28929	0.174513	0
Q59J78	24336.3	33017	26862	33534.4	44937.2	41030.1	1.39577	0.0920805	0
Q5BLK4	121795	133034	140270	124481	108345	107960	0.84723	0.162197	0
Q5DTM8	33803.8	34546	35838.5	40600.9	45626.9	62997.2	1.38329	0.0666872	0
Q5DTN8	10390050	10682280	12697020	13630500	13292730	1.46396e+07	1.21344	0.0714303	0
Q5DU25	19597.8	30882.5	23806.5	20233.1	17888	27913.4	0.873113	0.540382	0
Q5DU37	17055.4	31541.3			24565.7	17595.4	0.904737	0.919162	0
Q5EBG6	21616.9	12247.8	9452.9	18529.7	25658.1		5.58321	0.283749	0
Q5EG47	1695240	1309266	1201275	1240830	1323207	1.45728e+06	0.947955	0.742814	0
Q5F285	1154907	1363869	1569348	986625	935424	1.0302e+06	0.714731	0.0360665	0
Q5F2E8	1616958	1610091	1243476	1215855	1409688	1.55252e+06	0.920618	0.595709	0
Q5FWI3	15755.3	17765.9	22582.9	17018.1			3.52784	0.163457	0
Q5H8C4	36049	21509.6	23004.5	17988	19567	21045.2	0.73323	0.182775	0
Q5HZI9		34657.5	27717.7		24049.4		1.0899	0.824935	0
Q5I012	242520	218148	215215	282031	304592	335453	1.33932	0.0290993	0
Q5IRJ6		30937.9	46268.8		22845.3		0.769252	0.221688	0
Q5M8N0	264774	271032	238255	437803	505798	407479	1.71107	0.0182213	1
Q5NC05	57242.6	59887.9	61064.8	60616.1	60796.7	71248.3	1.05988	0.442849	0
Q5NCC3	357453	362120	363640	483518	416290	447090	1.21978	0.0664375	0
Q5NCF2	281651	301334	258287	242959	269971	297325	0.945221	0.607138	0
Q5NCQ5	21525.8	12681.7	13911.2		21052.6		0.848254	0.659938	0
Q5ND28	224147	216894	216708	128766	125320	161614	0.617082	0.0101471	-1
Q5ND52	1884132	2182266	2397528	2430981	2471904	2.72236e+06	1.16355	0.164847	0
Q5PRF0	9763	14006.3	15523.3		9090.2	9226.4	1.25196	0.772514	0
Q5RJ54	133333	130507	112640	153135	184466	128655	1.20738	0.33251	0
Q5RJG1	358653	380307	345670	397372	422752	465586	1.16341	0.119823	0
Q5RJH6	200861	161406	133266	180153	183764	176586	1.08701	0.645219	0
Q5RKZ7	346065	352720	378171	416002	426387	469589	1.19649	0.0458706	0
Q5RL20			21374.6
Q5RL79	33422.6	49516.7	40820.7	53188.4	75128	49333.7	1.40439	0.187913	0
Q5SF07	359347	350135	395813	315243	328990	362324	0.894726	0.17249	0
Q5SFM8	46009.1	52515	50529.3	40836	31168.9	31843.7	0.680515	0.043921	0
Q5SNZ0	72188.2	76313.6	76788.7	69346.8	63687.2	84042.5	0.940875	0.531391	0
Q5SQX6	86720	92196.9	92997.9	121412	130649	114546	1.32375	0.0417033	0
Q5SRX1				11154.2		32439.8
Q5SRY7	29245.4	31358.6	30605.9	32514.3	37875.2	38950.5	1.17499	0.118576	0
Q5SSH8	20262.2	22597.2	23452.6	7720.9	12628.4		0.691336	0.510406	0
Q5SSI6	16058	12087.8	8603.3	18417.3	16319.8	17736.2	1.44704	0.16844	0
Q5SSK3	606129	584152	628322	486479	522882	619060	0.875863	0.167131	0
Q5SSZ5	79135.6	50062.8	117376	121143	154692	170366	1.86789	0.0866126	0
Q5SUC9	22649.1	22957.2	28198.4	25881.5	31930.9	26708.6	1.12636	0.404875	0
Q5SUF2	6450273	6162003	6281964	5449545	5047398	5.55881e+06	0.834575	0.0508607	0
Q5SUQ9	64679	59373.7	70740.5	99386.1	80854.3	59195.2	1.18456	0.463068	0
Q5SVP2	84800	92452.5	87939.3	104708	107440	96678.9	1.14407	0.220312	0
Q5SVQ0	154102	178119	251403	160527	210438	231760	1.02502	0.910826	0
Q5SVR0	7522.5	12598.1	9941.1	15037.6		7912.7	1.55445	0.432597	0
Q5SW19	28273.3	28121.2	39534.8	53290.3	61719.1	86660.2	2.04937	0.0211915	1
Q5SW28	1218807	1212525	1389987	1254888	1099539	1210946	0.917407	0.346663	0
Q5SWD9			8954.6
Q5SWK7	954072	1426788	1546254	476396	407886	519665	0.357107	0.00923169	-1
Q5SWT3	70206.1	74467.6	71098.9	75125.8	63680.6	66356.3	0.932436	0.502172	0
Q5SX19	32198	32594.6	27292.1	30116.3	35636.1	38532.9	1.11079	0.425049	0
Q5SX39	50798.1	43820.1	42890.6	38263.2	43580.9	33416.3	0.821323	0.239697	0
Q5SX40	215708	208189	239957	185521	155709	171486	0.758496	0.0378534	0
Q5SXY1	720535	538988	631868	759729	952407	785329	1.30022	0.139352	0
Q5SYD0	213274	229674	206130	252568	263792	260078	1.17664	0.112827	0
Q5SYH2	22464.9	24891	47520.2	24192.7		24484.1	0.983906	0.969148	0
Q5SYL3	12243.1	16257.1	18613.4	22898.3	24231.4	20337.8	1.4246	0.0934855	0
Q5U3K5	201763	217700	221540	130432	163648	180229	0.721304	0.0425019	0
Q5U419	31201.6	39443.3	43135.2	37137.5	35713.9	38036.2	0.966235	0.796621	0
Q5U430	11432.1	13400.8	13940.5	12001.7	13708.4	16255.7	1.05932	0.648988	0
Q5U5M8	38158.9	43004.1	47898.1	71647.4	56200.4	66330.2	1.47752	0.0293523	0
Q5U5Q9	42725.3	31169.3	13750.2	68521.2	56620	62356.8	2.32328	0.0956809	0
Q5UAK0	475983	638553	633272	488414	408217	449578	0.76178	0.103203	0
Q5XG71	160777	164202	140892	227569	227370	185634	1.34833	0.090595	0
Q5XJE5	595285	583977	516272	563127	539833	594529	0.985086	0.881733	0
Q5XJY4	124081	153698	126171	147290	136634	150478	1.06109	0.617787	0
Q5XJY5	795964	599644	496840	729204	677769	683453	1.10579	0.618125	0
Q5XKN4	31948	29014	45302.9	28671	20695.3	27589.2	0.717945	0.131506	0
Q5XPI3	68358	86488.3	76721.9	62271.1	51248.6	59964	0.737101	0.0541212	0
Q5Y5T2	301815	268551	281722	333002	357765	342356	1.19245	0.0956809	0
Q60520	26809.7	28337.9	31652.8	32222.1	27029.1	34827	1.06187	0.568878	0
Q60575	71754.6	79778.7	69925.5	65704.4	70368.8	58968.7	0.864709	0.283744	0
Q60590	22240.1	16939	15527.1	21768.2	23537.4	18054	1.145	0.509638	0
Q60591	27644.9	33503.8	20910.4	28853.4	21448.3	24066.5	0.900408	0.645944	0
Q60597	471988	523974	472207	472653	466956	514269	0.973508	0.759411	0
Q60598	70976.2	55099.6	48130.9	74568.6	64170.5	69091.5	1.18578	0.340831	0
Q60605	36926.8	54663.2		19412.3	42042.1		0.737997	0.458709	0
Q60631	103793	96927.3	107924	201923	165122	130175	1.55975	0.0641838	0
Q60634	193519	216709	218695	188162	169595	186779	0.85128	0.100732	0
Q60668	29935.6	28634.6	26475.6	47490.2	44433.6	25306.2	1.30716	0.367991	0
Q60675	700495	708367	640431	541651	547434	602901	0.8113	0.0529101	0
Q60676	67392.7	79284.4	76909.3	140302	95111.1	111802	1.51047	0.0506005	0
Q60680	88725.3	100906	99811.8	76559.9	82427	107983	0.897885	0.403514	0
Q60710	76885.7	101086	98001	180608	161174	168863	1.82975	0.0122379	1
Q60714	45215.8	56586.3	61006.2	44265.2	48104.7	49853.1	0.864273	0.262029	0
Q60715	331280	363836	335098	416410	405824	417176	1.1833	0.086134	0
Q60716	92769.3	95253.3	82387.1	120243	147977	113602	1.38131	0.0813817	0
Q60737	112404	119992	114142	290716	287755	260629	2.37777	0.00567549	1
Q60749	56663.6	22883.1	28831.1	63216.7	43032.1	49781.7	1.50936	0.282975	0
Q60750	149796	151213	154564	181866	206674	170665	1.2026	0.153762	0
Q60754			10493.6			20784.2	1.23665	0.476504	0
Q60759	237218	234131	256849	217903	217805	246551	0.91998	0.254493	0
Q60765	205448	194599	243864	175551	173804	217731	0.86482	0.211097	0
Q60766	14412.8	19441.2	16931.9	19526.5	17939.7	10605	0.905849	0.748711	0
Q60769	267692	306210	297664	144305	99751.5	104322	0.388026	0.00903435	-1
Q60770	83058.8	80873.3	71684.3	88502.9	78839.7	100965	1.1157	0.339718	0
Q60772	17344.1	17834.2	16734.4	37726	30443.8	30020	1.8491	0.0119643	1
Q60778	93284.1	104471	98099.1	154004	180734	184183	1.72019	0.00903435	1
Q60787	18416.9		14475.6	19474.1	23697.5	25748.5	0.628343	0.641635	0
Q60805	236054	204985	198502	278613	272230	243149	1.22151	0.159254	0
Q60809		8707.1	14900	10230.8	13463.6		1.03049	0.903544	0
Q60819	914832	1014210	1135035	685357	593393	653517	0.62107	0.0125238	-1
Q60823	73533.8	69438.6	78117.1	71172.1	65883.2	66572.9	0.905686	0.271333	0
Q60847		5703.6	10338.8	12343.4	22669	12486.8	1.65308	0.226403	0
Q60855	111277	108146	72752.5	154118	163078	179602	1.69782	0.0419452	1
Q60864		8619.2
Q60866	36575.7	35060.7	39262.9	39893.2	50468.4	43485	1.18181	0.195166	0
Q60870	281351	287577	260932	285400	301341	331873	1.08671	0.35613	0
Q60902	296739	277808	265450	385375	454119	421717	1.47384	0.0208479	0
Q60929	182180	188561	157540	125504	175363	191746	0.904595	0.574817	0
Q60930	251981	218224	312364	162297	137477	170111	0.594167	0.0201105	-1
Q60931		45203.3			52787.6	23481.9	0.292922	0.5239	0
Q60932	949923	943290	1010313	1091808	980451	1.07979e+06	1.06619	0.408979	0
Q60936	387526	419215	497854	665391	541976	596889	1.36196	0.0528498	0
Q60949	167550	197146	192433	135061	137758	178536	0.791616	0.0866458	0
Q60953	324461	283233	161662	64296.5	71070.8	59840.6	0.25949	0.0126247	-1
Q60960	15519.5	15029.6	16937.2	11999.3	21183.6	17524.5	1.02291	0.9218	0
Q60963	52721.8	61399.8	62859.2	71085.8	69054.2	59289.4	1.10731	0.455098	0
Q60972	53268.8	45019.4	37910.3	19025.8	47577.5	63956.8	0.845534	0.721029	0
Q60973	76206.1	68987.7	74010	71234.1	82981.2	72106.7	1.01311	0.910548	0
Q60974	112994	102423	129128	148414	118056	153379	1.19512	0.181324	0
Q60992	47238.7	44644.8	54953.3	48955.9	47694.8	64530.9	1.07264	0.572485	0
Q60994	66169.9	61952.5	98450.1	117739	84690.5	127025	1.43889	0.130346	0
Q60996	2843253	2506788	3809385	2895183	2345094	2.5827e+06	0.84951	0.351235	0
Q61001	986517	1020123	1020033	760427	626913	800473	0.706655	0.0205704	0
Q61016	87948.6	101722	105387	87300.5	90340.2	82496.7	0.868486	0.224581	0
Q61024	128944	144993	168062	113276	100432	149470	0.800899	0.175574	0
Q61029	1093428	1112157	1188837	838896	788251	868117	0.722357	0.0117529	0
Q61033	302280	269370	321592	481450	500155	426291	1.54962	0.0216964	1
[truncated: 2,881 more rows]
