# Supplementary material for: Macrophage TRIM21 Inhibition Ameliorates Murine Acute Pancreatitis via PHB2‐Mediated Mitochondrial Stabilization
Source: Adv Sci (Weinh). 2026 Jan 22;13(19):e17877. doi: 10.1002/advs.202517877 (PMC13045386; doi:10.1002/advs.202517877)
Supplement: Supplementary file 3 — Supporting File 3: advs74024‐sup‐0003‐TableS3.xlsx. [file ADVS-13-e17877-s001.xlsx]

## Sheet: LC-MS MS
Table S3 Results of TRIM21-antibody-based co-IP coupled with LC-MS/MS
NC-IgG	NC-TRIM21	AP-IgG	AP-TRIM21	Unique proteins
A0A075B5L7	A0A075B5K6	A0A075B5T3	A0A075B5K6
A0A075B5V1	A0A075B5L7	A0A075B6A0	A0A075B5L7
A0A075B6A0	A0A075B5Q4	A0A087WSP5	A0A075B5M2	Unique
A0A0A0MQA5	A0A075B5R5	A0A0A0MQ97	A0A075B5Q4
A0A0A0MQF6	A0A075B5S2	A0A0A0MQA5	A0A075B5R5
A0A0A6YVP0	A0A075B5V1	A0A0A0MQF6	A0A075B5S2
A0A0A6YWR2	A0A075B6A0	A0A0A6YVP0	A0A075B5T3
A0A0A6YY69	A0A0A0MQ97	A0A0A6YWR2	A0A075B5V6	Unique
A0A0B4J1H7	A0A0A0MQF6	A0A0A6YY69	A0A075B5Y4	Unique
A0A0G2JDE5	A0A0A6YWR2	A0A0B4J1H7	A0A075B6A0
A0A140T8P6	A0A0B4J1H6	A0A0G2JDE5	A0A087WSP5
A0A1B0GSX0	A0A0B4J1H7	A0A0G2JDL9	A0A0A0MQF6
A0A5H1ZRK8	A0A0B4J1I1	A0A0R4J049	A0A0A6YVP0
A3KGU9	A0A0G2JE47	A0A0R4J0Q4	A0A0A6YWR2
A8DUK4	A0A0G2JFE9	A0A0R4J1E2	A0A0A6YXN4	Unique
B1AQ77	A0A0G2JFU6	A0A140T8P6	A0A0B4J1H6
D3Z1V4	A0A0R4J049	A0A1W2P7Q9	A0A0B4J1H7
D3Z7V3	A0A0R4J083	A0A2R8VHP3	A0A0B4J1I1
E9Q0F0	A0A140T8M2	A0A5H1ZRK8	A0A0B4J1I9	Unique
E9Q557	A0A140T8M3	A2AE89	A0A0B4J1P4	Unique
E9Q7L0	A0A140T8P3	A2AFP5	A0A0G2JE99	Unique
E9QAT4	A0A1B0GSX0	A3KGU9	A0A0G2JFE9
E9QNN1	A0A1Y7VJN6	A6ZI44	A0A0G2JFU6
E9QNP0	A0A384DV79	A8DUK4	A0A0R4J083
E9QPR6	A0A5H1ZRK8	B1AQ77	A0A0R4J0I1	Unique
F6TQW2	A1L314	B1ATI0	A0A0R4J0I9	Unique
F6XI62	A6ZI44	B2RY56	A0A0R4J1E2
F8WIV2	A8DUK4	D3YTQ3	A0A140T8M2
G5E924	B1AVH7	D3Z3Q3	A0A140T8M3
K3W4R2	B2RY56	D9J302	A0A140T8P3
K3W4R4	D3Z1V4	E9Q0F0	A0A1B0GSX0
O09167	D3Z7V3	E9Q557	A0A1L1STE4	Unique
O55222	E9Q0F0	E9Q616	A0A1L1SV25	Unique
O88342	E9Q557	E9Q634	A0A1W2P7Q9
O89053	E9QAT4	E9QAT4	A0A1Y7VJN6
P01027	E9QNN1	E9QN37	A0A384DV79
P01726	F6TQW2	E9QNN1	A0A5H1ZRK8
P01942	F6WR04	E9QNP0	A1BN54	Unique
P02089	F7DBQ0	E9QPR6	A1L314
P02535	G3X8R0	F6T8X6	A2AE89
P04104	G3X977	F6XI62	A2AEX6	Unique
P07356	G5E924	F8WIV2	A2AFP5
P07724	K3W4R2	G5E924	A3KGU5	Unique
P08113	K3W4R4	K3W4R4	A6ZI44
P08905	O08529	O08528	A8DUK4
P09405	O08547	O08529	B1ATI0
P10126	O08553	O08553	B1AX58	Unique
P11087	O08808	O09167	B2RRI2	Unique
P11276	O09167	O35593	D3Z3N4	Unique
P11438	O35593	O70194	D9J302
P12815	O35609	O70378	E9PZ16	Unique
P14069	O35639	O88325	E9PZD8	Unique
P15532	O35841	O88532	E9Q0F0
P17182	O54941	P01027	E9Q3X0	Unique
P17710	O70370	P01942	E9Q414	Unique
P17751	P01029	P02535	E9Q557
P20029	P01635	P04104	E9Q616
P20152	P01658	P05977	E9Q8I0	Unique
P27659	P01942	P07356	E9QN37
P29341	P02089	P07724	E9QNN1
P35486	P02535	P08113	E9QNP0
P35980	P04104	P09055	F6T8X6
P37040	P05213	P09405	F6TQW2
P38647	P07309	P10107	F7DBQ0
P40142	P07356	P10126	F8WHL2	Unique
P45376	P07724	P10922	F8WIV2
P47738	P07744	P11276	F8WJ05	Unique
P48678	P07901	P11499	G3X8R0
P50446	P08249	P11679	G5E902	Unique
P52480	P08730	P14069	J3QMG3	Unique
P60335	P08752	P14602	O08528
P60710	P09411	P17182	O08547
P61979	P0C0A3	P17427	O08553
P62192	P10107	P17751	O08582	Unique
P62264	P10649	P17897	O08808
P62702	P11087	P20029	O08992	Unique
P62806	P11276	P20152	O09167
P62835	P11352	P21981	O35609
P62918	P13020	P23298	O35639
P63017	P14131	P24270	O35841
P63038	P14148	P27659	O54734	Unique
P63101	P14733	P27773	O54941
P63242	P15532	P27870	O55131	Unique
P67778	P16460	P28867	O55143	Unique
P84091	P16627	P29341	O55222
P97351	P17182	P31001	O70194
Q00623	P17751	P32233	O70370
Q00897	P17897	P33175	O70378
Q01149	P18760	P35123	O88325
Q02257	P19221	P35486	O88342
Q03265	P19324	P35980	O88532
Q07417	P20060	P37804	O88569	Unique
Q0VBK2	P20152	P38647	O89079	Unique
Q3TRM8	P21956	P42208	P01027
Q3TTY5	P21981	P45376	P01029
Q3U7R1	P23780	P47226	P01639	Unique
Q3U9N4	P24452	P47738	P01642	Unique
Q3UK02	P26039	P47754	P01726
Q3UV17	P26041	P47962	P01942
Q5PR73	P27612	P48678	P02535
Q5SXR6	P28665	P50446	P04104
Q60790	P29341	P51863	P04117	Unique
Q62093	P29351	P51885	P04223	Unique
Q62351	P30681	P53395	P04918	Unique
Q64727	P32233	P55258	P05213
Q6IFX2	P32921	P56480	P05977
Q6IME9	P37040	P56546	P06728	Unique
Q6PHQ9	P40336	P59016	P07310	Unique
Q792Z1	P41731	P60710	P07356
Q7TSF1	P45376	P61027	P07724
Q80X90	P45952	P61161	P08113
Q8BG05	P47738	P61979	P08121	Unique
Q8BMF4	P47753	P62137	P08226	Unique
Q8BTM8	P47911	P62264	P08730
Q8C196	P48678	P62281	P08752
Q8C266	P49586	P62806	P09103	Unique
Q8C2Q7	P49935	P62835	P09411
Q8CBB6	P50446	P62962	P0C0A3
Q8CI94	P51863	P63037	P10126
Q8CIH5	P51885	P63038	P10639	Unique
Q8K0E8	P52479	P63101	P10649
Q8K2B3	P52480	P63242	P10922
Q8K3P0	P54071	P68372	P11087
Q8R016	P55258	P70699	P11352
Q8R1K4	P57746	P80314	P11499
Q8VDM4	P60335	P80316	P12970	Unique
Q8VED5	P60710	P97315	P13020
Q8VHM5	P61358	P97425	P14131
Q91YQ5	P61979	P97461	P14733
Q922U2	P62192	Q01149	P14869	Unique
Q99K48	P62301	Q01853	P15532
Q99KI0	P62754	Q02105	P16110	Unique
Q99LC5	P62806	Q02257	P16460
Q9CR57	P62814	Q02788	P16627
Q9D0K2	P62830	Q03265	P17182
Q9D8N0	P62835	Q05144	P17710
Q9DB77	P62852	Q07417	P17742	Unique
Q9JKF1	P62962	Q0VBK2	P17879	Unique
Q9JLJ2	P63017	Q2TBE6	P17897
Q9QUM9	P63038	Q3TML0	P18528	Unique
Q9QWL7	P63085	Q3TTY5	P18760
Q9R0P5	P63101	Q3UV17	P19096	Unique
Q9WTI7	P63154	Q5PR73	P19221
Q9WU78	P63242	Q5SQX6	P19783	Unique
Q9WUM5	P67778	Q61598	P20029
Q9Z1R9	P68372	Q61781	P20060
Q9Z204	P80315	Q61937	P20152
Q9Z2K1	P80317	Q61990	P20491	Unique
	P80318	Q62093	P21956
	P83741	Q62095	P21958	Unique
	P84091	Q62159	P21981
	P84099	Q62167	P23298
	P97315	Q64727	P23780
	P97350	Q6IFX2	P26039
	P97429	Q6IME9	P26041
	P97496	Q6PFR5	P27612
	P98086	Q6PHQ9	P27659
	P99024	Q6ZQ06	P27773
	P99026	Q6ZWV3	P27870
	Q00519	Q78XF5	P28653	Unique
	Q00623	Q7TMM9	P28654	Unique
	Q00897	Q7TSF1	P28665
	Q00PI9	Q80TM9	P28667	Unique
	Q01149	Q80X85	P28867
	Q02257	Q80YR5	P29341
	Q03265	Q80ZS3	P29351
	Q04447	Q8BG05	P29391	Unique
	Q07417	Q8BH59	P29699	Unique
	Q07813	Q8BL97	P29788	Unique
	Q0VBK2	Q8BMF4	P30681
	Q11136	Q8BML9	P31001
	Q20BD0	Q8BMS1	P32067	Unique
	Q3TLP8	Q8BTM8	P32921
	Q3TML0	Q8BWT1	P33175
	Q3TRM8	Q8C266	P35123
	Q3TTY5	Q8C2Q3	P35486
	Q3UHC7	Q8C2Q7	P35700	Unique
	Q3UK02	Q8C863	P35979	Unique
	Q3UPL0	Q8CBB6	P35980
	Q3UV17	Q8CIE6	P36423	Unique
	Q3UW53	Q8K0E8	P37040
	Q5EBP8	Q8K205	P38647
	Q5PR73	Q8K2I3	P40124	Unique
	Q5SF07	Q8QZT1	P40336
	Q5SUA5	Q8R016	P42208
	Q5SXR6	Q8VCW8	P42932	Unique
	Q60710	Q8VDD5	P43277	Unique
	Q60790	Q8VED5	P45952
	Q61543	Q8VHM5	P47226
	Q61598	Q91V35	P47738
	Q61646	Q91VD9	P47753
	Q61753	Q91VH2	P47911
	Q61781	Q91YP3	P47962
	Q61792	Q91YQ5	P47963	Unique
	Q61990	Q91YT0	P48678
	Q62093	Q91ZA3	P48962	Unique
	Q62230	Q922U2	P49586
	Q62351	Q99J09	P50446
	Q64467	Q99JY0	P50580	Unique
	Q64674	Q99K48	P51150	Unique
	Q64727	Q99KK7	P51885
	Q69ZN7	Q99L04	P52479
	Q6A0A9	Q99LC5	P52480
	Q6IFX2	Q99LF4	P53395
	Q6IFZ6	Q99PU8	P54071
	Q6IME9	Q9CQE8	P54987	Unique
	Q6P5E4	Q9CQY5	P56480
	Q6PDG5	Q9CR59	P56546
	Q6PFR5	Q9CWH6	P57746
	Q6ZQ06	Q9CX86	P58252	Unique
	Q6ZWV3	Q9CZ13	P59016
	Q76MZ3	Q9CZX8	P60335
	Q80UG5	Q9D051	P60710
	Q80X85	Q9D880	P60843	Unique
	Q80X90	Q9DB20	P60867	Unique
	Q8BFR5	Q9DBJ1	P61027
	Q8BFY9	Q9DCH4	P61358
	Q8BFZ3	Q9EQ06	P61979
	Q8BH59	Q9JJ28	P62141	Unique
	Q8BHD7	Q9JLJ2	P62242	Unique
	Q8BMF4	Q9QUM9	P62245	Unique
	Q8BML9	Q9QUR6	P62264
	Q8BMS1	Q9QWL7	P62281
	Q8BP67	Q9QXS1	P62301
	Q8BRF7	Q9R112	P62702
	Q8BSY0	Q9Z1Q5	P62754
	Q8BTM8	Q9Z204	P62806
	Q8BVE3	Q9Z2K1	P62814
	Q8BWT1		P62830
	Q8C266		P62858	Unique
	Q8C605		P62918
	Q8CAQ8		P63017
	Q8CC88		P63037
	Q8CI94		P63038
	Q8CIH5		P63085
	Q8JZQ9		P63154
	Q8K019		P63242
	Q8K0E8		P67778
	Q8K183		P68372
	Q8K297		P70349	Unique
	Q8K310		P70372	Unique
	Q8K3P0		P70429	Unique
	Q8QZT1		P70699
	Q8QZY1		P80313	Unique
	Q8R1F1		P80314
	Q8R1K4		P80315
	Q8VDD5		P80316
	Q8VDM4		P80317
	Q8VDN2		P80318
	Q8VED5		P83741
	Q8VEH6		P84091
	Q91UZ5		P97298	Unique
	Q91VD9		P97372	Unique
	Q91ZA3		P97425
	Q921F2		P97496
	Q922H4		P97808	Unique
	Q922U2		P98086
	Q99J93		P99024
	Q99JI6		Q00519
	Q99JY0		Q00PI9
	Q99JZ4		Q01149
	Q99K48		Q01405	Unique
	Q99KI0		Q01853
	Q99L45		Q02053	Unique
	Q99LC5		Q02105
	Q99M28		Q02257
	Q99PG4		Q02788
	Q99PT1		Q03265
	Q9CQD1		Q04857	Unique
	Q9CQJ8		Q05144
	Q9CQY5		Q06890	Unique
	Q9CWK8		Q07417
	Q9CY64		Q07813
	Q9CZU6		Q11136
	Q9CZX8		Q2TBE6
	Q9D051		Q3TIU4	Unique
	Q9D2G2		Q3TLP8
	Q9D8E6		Q3TTY5
	Q9D8U8		Q3U487	Unique
	Q9DBE9		Q3U5Q7	Unique
	Q9DCW4		Q3U9N4
	Q9EQH3		Q3UH59	Unique
	Q9EQU5		Q3UV17
	Q9ER00		Q3UW53
	Q9ES97		Q5DU25	Unique
	Q9JJ28		Q5EG47	Unique
	Q9QXH4		Q5PR73
	Q9QXS1		Q5SF07
	Q9QYJ0		Q5SUA5
	Q9QYL7		Q5SUF2	Unique
	Q9R0P5		Q5SXR6
	Q9R0Q7		Q5XJY5	Unique
	Q9R112		Q60710
	Q9WTI7		Q61164	Unique
	Q9WUM3		Q60932	Unique
	Q9WUM5		Q61024	Unique
	Q9WVA4		Q61136	Unique
	Q9Z0N1		Q61171	Unique
	Q9Z183		Q61543
	Q9Z1G4		Q61549	Unique
	Q9Z1T1		Q61554	Unique
	Q9Z204		Q61598
	Q9Z2K1		Q61646
	Q9Z2N8		Q61704	Unique
	S4R1M2		Q61753
			Q61768	Unique
			Q61781
			Q61792
			Q61937
			Q62009	Unique
			Q62095
			Q62159
			Q62167
			Q62230
			O35129	Unique
			Q62426	Unique
			Q62465	Unique
			Q64282	Unique
			Q64433	Unique
			Q64467
			Q64727
			Q69ZN7
			Q6A0A9
			Q6IFX2
			Q6IME9
			Q6NXH9	Unique
			Q6P5E4
			Q6PDG5
			Q6PHQ9
			Q6ZWN5	Unique
			Q6ZWV3
			Q76MZ3
			Q78XF5
			Q792Z1
			Q7TMK9	Unique
			Q7TMM9
			Q80TM9
			Q80WJ7	Unique
			Q80X85
			Q80X90
			Q80YQ1	Unique
			Q80YR5
			Q80YX1	Unique
			Q80ZS3
			Q8BFR5
			Q8BFW7	Unique
			Q8BFY9
			Q8BG05
			Q8BGZ7	Unique
			Q8BH59
			Q8BHD7
			Q8BMF4
			Q8BMS1
			Q8BP47	Unique
			Q8BP67
			Q8BSY0
			Q8BT60	Unique
			Q8BTM8
			Q8BVE3
			Q8BWT1
			Q8C0E3	Unique
			Q8C2Q7
			Q8C605
			Q8C863
			Q8CAQ8
			Q8CBB6
			Q8CC88
			Q8CGC7	Unique
			Q8CI94
			Q8JZQ9
			Q8K019
			Q8K0E8
			Q8K183
			Q8K205
			Q8K2B3
			Q8K310
			Q8K363	Unique
			Q8QZT1
			Q8QZY1
			Q8R1F1
			Q8R1M2	Unique
			Q8VCW8
			Q8VDD5
			Q8VDN2
			Q8VED5
			Q8VEH6
			Q8VEK3	Unique
			Q91VA7	Unique
			Q91VD9
			Q91VH2
			Q91VR2	Unique
			Q91VR5	Unique
			Q91VW3	Unique
			Q91XB0	Unique
			Q91YH6	Unique
			Q91YP3
			Q91YQ5
			Q921F2
			Q921I1	Unique
			Q921X9	Unique
			Q922U2
			Q99J09
			Q99J93
			Q99JI6
			Q99JR1	Unique
			Q99JY0
			Q99JY9	Unique
			Q99JZ4
			Q99KI0
			Q99L04
			Q99L45
			Q99LC5
			Q99LF4
			Q99M28
			Q99PG4
			Q99PT1
			Q9CQ62	Unique
			Q9CR57
			Q9CR59
			Q9CWH6
			Q9CWK8
			Q9CX00	Unique
			Q9CX86
			Q9CXW4	Unique
			Q9CZ13
			Q9CZU6
			Q9D0E1	Unique
			Q9D0F3	Unique
			Q9D0K2
			Q9D2G2
			Q9D8E6
			Q9D8L3	Unique
			Q9D8N0
			Q9D8U8
			Q9D9G7	Unique
			Q9DB20
			Q9DB77
			Q9DBE9
			Q9DBJ1
			Q9DCH4
			Q9DCT2	Unique
			Q9DCW4
			Q9EQ06
			Q9EQP2	Unique
			Q9EQU5
			Q9ER00
			Q9ES97
			Q9JHK5	Unique
			Q9JHS4	Unique
			Q9JK53	Unique
			Q9JKF1
			Q9JL62	Unique
			Q9QUM9
			Q9QUR6
			Q9QWK4	Unique
			Q9QXH4
			Q9QXS1
			Q9QYJ0
			Q9QYL7
			Q9R0L7	Unique
			Q9R0P3	Unique
			Q9R0P5
			Q9R0Q7
			Q9R112
			Q9R118	Unique
			Q9WTI7
			Q9WU78
			Q9WU81	Unique
			Q9WUM3
			Q9WUM5
			Q9WVA4
			Q9Z0M5	Unique
			Q9Z0N1
			Q9Z0X1	Unique
			Q9Z183
			Q9Z1G4
			Q9Z1Q5
			Q9Z1T1
			Q9Z204
			Q9Z2K1
			Q9Z2N8
			S4R1M2
